# Supplementary material for: Geography of Indian Butterflies: Patterns Revealed by Checklists of Federal States
Source: Insects. 2023 Jun 13;14(6):549. doi: 10.3390/insects14060549 (PMC10299651; doi:10.3390/insects14060549)
Supplement: Supplementary file 1 [file insects-14-00549-s001.zip]

Archive with 5 entries (5 files):
- Sup F1.pdf
- Sup F2.png
- Sup T1.xlsx
- Sup T2.xlsx
- Sup T3.xlsx
