# Supplementary material for: Geography of Indian Butterflies: Patterns Revealed by Checklists of Federal States
Source: Insects. 2023 Jun 13;14(6):549. doi: 10.3390/insects14060549 (PMC10299651; doi:10.3390/insects14060549)
Supplement: Supplementary file 1 [file insects-14-00549-s001.zip › Sup T1.xlsx]

## Sheet: Butterflies of India
Family	Subfamily	Tribe	Species	Author & year	Andaman & Nicobar	Andhra Pradesh	Arunachal Pradesh	Assam	Bihar	Chandigarh	Chhattisgarh	Daman and Diu and Dadra and Nagar Haveli	Delhi	Goa	Gujarat	Haryana	Himachal Pradesh	Jammu and Kashmir	Jharkhand	Karnataka	Kerala	Ladakh	Lakshadweep	Madhya Pradesh	Maharashtra	Manipur	Meghalaya	Mizoram	Nagaland	Odisha	Puducherry	Punjab	Rajasthan	Sikkim	Tamil Nadu	Telangana	Tripura	Uttar Pradesh	Uttarakhand	West Bengal	Afrotropical	Oriental	Palearctic	Cosmopolitan	Endemic
Hesperiidae	Coeliadinae		Badamia exclamationis	(Fabricius, 1775)	1	1	1	1	1	1	1	0	1	1	1	1	1	1	1	1	1	0	0	1	1	1	1	0	1	1	1	1	1	1	1	1	1	1	1	1	0	1	0	0	0
Hesperiidae	Coeliadinae		Bibasis mahintha	(Moore, [1875])	0	0	0	1	0	0	0	0	0	0	0	0	0	0	0	0	0	0	0	0	0	1	0	0	0	0	0	0	0	0	0	0	0	0	0	0	0	1	0	0	0
Hesperiidae	Coeliadinae		Bibasis sena	(Moore, [1866])	1	1	1	1	0	0	1	0	0	1	0	0	1	0	0	1	1	0	0	1	1	1	1	0	1	1	0	0	0	1	1	1	0	1	1	1	0	1	0	0	0
Hesperiidae	Coeliadinae		Burara amara	(Moore, [1866])	1	0	1	1	0	0	0	0	0	0	0	0	0	0	0	0	0	0	0	0	0	1	1	0	1	0	0	0	0	1	0	0	1	0	0	1	0	1	0	0	0
Hesperiidae	Coeliadinae		Burara anadi	(de Nicéville, [1884])	0	0	0	0	0	0	0	0	0	0	0	0	0	0	0	0	0	0	0	0	0	0	1	0	1	0	0	0	0	1	0	0	0	0	1	1	0	1	0	0	0
Hesperiidae	Coeliadinae		Burara etelka	(Hewitson, 1867)	0	0	0	0	0	0	0	0	0	0	0	0	0	0	0	0	0	0	0	0	0	1	0	0	0	0	0	0	0	0	0	0	0	0	0	0	0	1	0	0	0
Hesperiidae	Coeliadinae		Burara gomata	(Moore, [1866])	0	0	1	1	0	0	0	0	0	1	0	0	0	0	0	1	1	0	0	0	1	1	1	0	1	0	0	0	0	1	1	0	0	0	0	1	0	1	0	0	0
Hesperiidae	Coeliadinae		Burara harisa	(Moore, [1866])	1	0	1	1	0	0	0	0	0	0	0	0	0	0	0	0	0	0	0	0	0	1	1	0	1	0	0	0	0	1	0	0	1	0	0	1	0	1	0	0	0
Hesperiidae	Coeliadinae		Burara jaina	(Moore, [1866])	1	0	1	1	0	0	1	0	0	1	0	0	1	0	0	1	1	0	0	0	1	1	1	0	1	1	0	0	0	1	1	0	0	0	1	1	0	1	0	0	0
Hesperiidae	Coeliadinae		Burara oedipodea	(Swainson, 1820)	0	0	1	1	0	0	0	0	0	0	0	0	1	1	0	0	0	0	0	0	0	1	1	0	1	0	0	0	0	1	0	0	1	0	1	1	0	1	0	0	0
Hesperiidae	Coeliadinae		Burara vasutana	(Moore, [1866])	0	0	1	1	0	0	0	0	0	0	0	0	0	0	0	0	0	0	0	0	0	1	1	0	1	0	0	0	0	1	0	0	0	0	1	1	0	1	0	0	0
Hesperiidae	Coeliadinae		Hasora anura	de Nicéville, 1889	0	0	1	1	0	0	0	0	0	0	0	0	0	0	0	0	0	0	0	0	0	1	1	1	1	0	0	0	0	1	0	0	0	0	1	1	0	1	0	0	0
Hesperiidae	Coeliadinae		Hasora badra	(Moore, [1858])	1	1	1	1	1	0	0	0	0	1	1	0	0	0	0	1	1	0	0	0	1	1	1	0	1	1	0	0	0	1	1	0	1	0	0	1	0	1	0	0	0
Hesperiidae	Coeliadinae		Hasora chromus	(Cramer, [1780])	1	1	1	1	1	1	1	0	1	1	1	1	1	1	1	1	1	0	0	1	1	1	1	0	1	1	1	1	1	1	1	1	1	1	1	1	0	1	0	0	0
Hesperiidae	Coeliadinae		Hasora danda	Evans, 1949	0	0	0	0	0	0	0	0	0	0	0	0	0	0	0	0	0	0	0	0	0	1	0	0	0	0	0	0	0	0	0	0	0	0	0	0	0	1	0	0	0
Hesperiidae	Coeliadinae		Hasora khoda	(Mabille, 1876)	1	0	0	1	0	0	0	0	0	0	0	0	0	0	0	0	0	0	0	0	0	0	1	1	0	0	0	0	0	0	0	0	0	0	0	0	0	1	0	0	0
Hesperiidae	Coeliadinae		Hasora leucospila	(Mabille, 1891)	1	0	0	0	0	0	0	0	0	0	0	0	0	0	0	0	0	0	0	0	0	0	0	0	0	1	0	0	0	0	0	0	0	0	0	0	0	1	0	0	0
Hesperiidae	Coeliadinae		Hasora salanga	(Plötz, 1885)	1	0	0	0	0	0	0	0	0	0	0	0	0	0	0	0	0	0	0	0	0	0	0	0	0	0	0	0	0	0	0	0	0	0	0	0	0	1	0	0	0
Hesperiidae	Coeliadinae		Hasora schoenherr	(Latreille, [1824])	0	0	0	0	0	0	0	0	0	0	0	0	0	0	0	0	0	0	0	0	0	1	0	0	1	0	0	0	0	0	0	0	0	0	0	0	0	1	0	0	0
Hesperiidae	Coeliadinae		Hasora taminatus	(Hübner, 1818)	1	0	1	1	0	0	0	0	0	1	0	0	1	0	0	1	1	0	0	0	1	1	1	0	1	0	0	0	0	1	1	0	0	0	0	1	0	1	0	0	0
Hesperiidae	Coeliadinae		Hasora vitta	(Butler, 1870)	1	1	1	1	0	0	1	0	0	1	1	0	0	0	0	1	1	0	0	0	1	1	1	0	1	1	0	0	0	1	1	0	0	0	0	1	0	1	0	0	0
Hesperiidae	Coeliadinae		Choaspes benjaminii	(Guérin-Méneville, 1843)	0	0	1	1	0	0	0	0	0	0	0	0	1	0	0	1	1	0	0	0	0	1	1	0	1	0	0	0	0	1	1	0	1	0	1	1	0	1	0	0	0
Hesperiidae	Coeliadinae		Choaspes furcatus	Evans, 1932	0	0	1	1	0	0	0	0	0	0	0	0	0	0	0	0	0	0	0	0	0	1	1	0	0	0	0	0	0	1	0	0	0	0	0	1	0	1	0	0	0
Hesperiidae	Coeliadinae		Choaspes stigmatus	Evans, 1932	0	0	0	1	0	0	0	0	0	0	0	0	0	0	0	0	0	0	0	0	0	0	1	0	0	0	0	0	0	1	0	0	0	0	0	1	0	1	0	0	0
Hesperiidae	Coeliadinae		Choaspes xanthopogon	(Kollar, [1844])	0	0	1	1	0	0	0	0	0	0	0	0	1	1	0	0	0	0	0	0	0	0	1	0	0	0	0	0	0	1	0	0	0	0	1	1	0	1	0	0	0
Hesperiidae	Eudaminae	Eudamini	Lobocla liliana	(Atkinson, 1871)	0	0	1	0	0	0	0	0	0	0	0	0	1	1	0	0	0	0	0	0	0	1	1	0	1	0	0	0	0	1	0	0	0	0	1	1	0	1	0	0	0
Hesperiidae	Pyrginae	Celaenorrhini	Capila jayadeva	Moore, [1866]	0	0	1	1	0	0	0	0	0	0	0	0	0	0	0	0	0	0	0	0	0	0	1	0	1	0	0	0	0	1	0	0	0	0	0	1	0	1	0	0	0
Hesperiidae	Pyrginae	Celaenorrhini	Capila lidderdali	(Elwes, 1888)	0	0	1	0	0	0	0	0	0	0	0	0	0	0	0	0	0	0	0	0	0	0	0	0	0	0	0	0	0	1	0	0	0	0	0	1	0	1	0	0	0
Hesperiidae	Pyrginae	Celaenorrhini	Capila pennicillatum	(de Nicéville, [1893])	0	0	0	0	0	0	0	0	0	0	0	0	0	0	0	0	0	0	0	0	0	0	1	0	0	0	0	0	0	0	0	0	0	0	0	0	0	1	0	0	0
Hesperiidae	Pyrginae	Celaenorrhini	Capila phanaeus	(Hewitson, 1867)	0	0	0	1	0	0	0	0	0	0	0	0	0	0	0	0	0	0	0	0	0	1	1	1	0	0	0	0	0	0	0	0	1	0	0	0	0	1	0	0	0
Hesperiidae	Pyrginae	Celaenorrhini	Capila pieridoides	(Moore, 1878)	0	0	1	1	0	0	0	0	0	0	0	0	0	0	0	0	0	0	0	0	0	1	1	1	0	0	0	0	0	0	0	0	0	0	0	0	0	1	0	0	0
Hesperiidae	Pyrginae	Celaenorrhini	Capila zennara	(Moore, [1866])	0	0	1	1	0	0	0	0	0	0	0	0	0	0	0	0	0	0	0	0	0	1	0	0	1	0	0	0	0	1	0	0	0	0	0	1	0	1	0	0	0
Hesperiidae	Pyrginae	Celaenorrhini	Celaenorrhinus ambareesa	(Moore, [1866])	0	1	0	0	0	0	1	0	0	1	1	0	0	0	1	1	1	0	0	1	1	0	0	0	0	0	0	0	0	0	1	0	0	0	0	1	0	1	0	0	0
Hesperiidae	Pyrginae	Celaenorrhini	Celaenorrhinus andamanicus	(Wood-Mason & de Nicéville, 1881)	1	0	0	1	0	0	0	0	0	0	0	0	0	0	0	0	0	0	0	0	0	0	0	0	0	0	0	0	0	0	0	0	0	0	0	0	0	1	0	0	0
Hesperiidae	Pyrginae	Celaenorrhini	Celaenorrhinus asmara	(Butler, 1879)	0	0	0	1	0	0	0	0	0	0	0	0	0	0	0	0	0	0	0	0	0	1	1	0	0	0	0	0	0	0	0	0	0	0	0	0	0	1	0	0	0
Hesperiidae	Pyrginae	Celaenorrhini	Celaenorrhinus aspersa	Leech, 1891	0	0	0	0	0	0	0	0	0	0	0	0	0	0	0	0	0	0	0	0	0	0	0	0	1	0	0	0	0	0	0	0	0	0	0	0	0	1	0	0	0
Hesperiidae	Pyrginae	Celaenorrhini	Celaenorrhinus aurivittatus	(Moore, [1879])	1	0	1	1	0	0	0	0	0	0	0	0	0	0	0	0	0	0	0	0	0	1	1	1	1	0	0	0	0	0	0	0	1	0	0	0	0	1	0	0	0
Hesperiidae	Pyrginae	Celaenorrhini	Celaenorrhinus badius	(Hewitson, 1877)	0	0	1	0	0	0	0	0	0	0	0	0	0	0	0	0	0	0	0	0	0	0	1	0	0	0	0	0	0	1	0	0	0	0	0	1	0	1	0	0	0
Hesperiidae	Pyrginae	Celaenorrhini	Celaenorrhinus dhanada	(Moore, [1866])	0	0	1	1	0	0	0	0	0	0	0	0	1	1	0	0	0	0	0	0	0	1	1	0	1	0	0	0	0	1	0	0	0	0	1	1	0	1	0	0	0
Hesperiidae	Pyrginae	Celaenorrhini	Celaenorrhinus ficulnea	(Hewitson, 1868)	0	0	0	0	0	0	0	0	0	0	0	0	0	0	0	0	0	0	0	0	0	0	0	0	1	0	0	0	0	0	0	0	0	0	0	0	0	1	0	0	0
Hesperiidae	Pyrginae	Celaenorrhini	Celaenorrhinus flavocincta	(de Nicéville, 1887)	0	0	0	0	0	0	0	0	0	0	0	0	0	0	0	0	0	0	0	0	0	0	0	0	0	0	0	0	0	1	0	0	0	0	0	1	0	1	0	0	0
Hesperiidae	Pyrginae	Celaenorrhini	Celaenorrhinus leucocera	(Kollar, [1844])	1	1	1	1	0	0	1	0	0	1	1	0	1	1	1	1	1	0	0	1	1	1	1	1	1	1	0	0	0	1	1	0	1	0	1	1	0	1	0	0	0
Hesperiidae	Pyrginae	Celaenorrhini	Celaenorrhinus morena	Evans, 1949	0	0	1	1	0	0	0	0	0	0	0	0	0	0	0	0	0	0	0	0	0	1	0	0	1	0	0	0	0	1	0	0	0	0	0	1	0	1	0	0	0
Hesperiidae	Pyrginae	Celaenorrhini	Celaenorrhinus munda	(Moore, 1884)	0	0	1	0	0	0	0	0	0	0	0	0	1	1	0	0	0	0	0	0	0	1	1	0	1	0	0	0	0	1	0	0	0	0	1	1	0	1	0	0	0
Hesperiidae	Pyrginae	Celaenorrhini	Celaenorrhinus nigricans	(de Nicéville, 1885)	0	0	1	1	0	0	0	0	0	0	0	0	0	0	0	0	0	0	0	0	0	1	1	0	1	0	0	0	0	1	0	0	0	0	0	1	0	1	0	0	0
Hesperiidae	Pyrginae	Celaenorrhini	Celaenorrhinus patula	de Nicéville, 1889	0	0	1	1	0	0	0	0	0	0	0	0	0	0	0	0	0	0	0	0	0	1	1	0	1	0	0	0	0	1	0	0	0	0	1	1	0	1	0	0	0
Hesperiidae	Pyrginae	Celaenorrhini	Celaenorrhinus pero	de Nicéville, 1889	0	0	0	0	0	0	0	0	0	0	0	0	1	0	0	0	0	0	0	0	0	0	0	0	1	0	0	0	0	0	0	0	0	0	1	1	0	1	0	0	0
Hesperiidae	Pyrginae	Celaenorrhini	Celaenorrhinus plagifera	de Nicéville, 1889	0	0	1	0	0	0	0	0	0	0	0	0	0	0	0	0	0	0	0	0	0	0	1	0	1	0	0	0	0	1	0	0	0	0	0	1	0	1	0	0	0
Hesperiidae	Pyrginae	Celaenorrhini	Celaenorrhinus pulomaya	(Moore, [1866])	0	0	1	0	0	0	0	0	0	0	0	1	1	0	0	0	0	0	0	0	0	1	0	1	1	0	0	0	0	1	0	0	0	0	1	1	0	1	0	0	0
Hesperiidae	Pyrginae	Celaenorrhini	Celaenorrhinus putra	(Moore, [1866])	0	0	1	1	0	0	0	0	0	1	0	0	0	0	0	1	1	0	0	0	1	0	1	0	0	0	0	0	0	1	0	0	0	0	0	1	0	1	0	0	0
Hesperiidae	Pyrginae	Celaenorrhini	Celaenorrhinus pyrrha	de Nicéville, 1889	0	0	1	0	0	0	0	0	0	0	0	0	0	0	0	0	0	0	0	0	0	1	1	0	1	0	0	0	0	1	0	0	0	0	1	1	0	1	0	0	0
Hesperiidae	Pyrginae	Celaenorrhini	Celaenorrhinus ratna	Fruhstorfer, 1908	0	0	1	0	0	0	0	0	0	0	0	0	0	0	0	0	0	0	0	0	0	1	1	0	1	0	0	0	0	1	0	0	0	0	1	1	0	1	0	0	0
Hesperiidae	Pyrginae	Celaenorrhini	Celaenorrhinus ruficornis	(Mabille, [1879])	0	0	0	0	0	0	0	0	0	1	0	0	0	0	0	1	1	0	0	0	1	0	0	0	0	0	0	0	0	0	1	0	0	0	0	0	0	1	0	0	0
Hesperiidae	Pyrginae	Celaenorrhini	Celaenorrhinus sumitra	(Moore, [1866])	0	0	1	0	0	0	0	0	0	0	0	0	0	0	0	0	0	0	0	0	0	1	0	0	1	0	0	0	0	1	0	0	0	0	1	1	0	1	0	0	0
Hesperiidae	Pyrginae	Celaenorrhini	Celaenorrhinus tibetanus	(Mabille, 1876)	0	0	1	0	0	0	0	0	0	0	0	0	0	0	0	0	0	0	0	0	0	0	0	0	0	0	0	0	0	0	0	0	0	0	0	0	0	1	0	0	0
Hesperiidae	Pyrginae	Celaenorrhini	Celaenorrhinus zea	Swinhoe, 1909	0	0	1	1	0	0	0	0	0	0	0	0	0	0	0	0	0	0	0	0	0	0	1	0	0	0	0	0	0	0	0	0	0	0	0	1	0	1	0	0	0
Hesperiidae	Pyrginae	Tagiadini	Tapena thwaitesi	Moore, [1881]	0	1	0	0	0	0	0	0	0	1	1	0	0	0	0	1	1	0	0	0	1	1	0	0	0	1	0	0	0	0	1	0	0	0	0	0	0	1	0	0	0
Hesperiidae	Pyrginae	Tagiadini	Darpa hanria	Moore, [1866]	0	0	1	0	0	0	0	0	0	0	0	0	0	0	0	0	0	0	0	0	0	1	1	0	1	0	0	0	0	1	0	0	0	0	1	1	0	1	0	0	0
Hesperiidae	Pyrginae	Tagiadini	Darpa pteria	(Hewitson, [1868])	0	0	0	1	0	0	0	0	0	0	0	0	0	0	0	0	0	0	0	0	0	1	0	0	0	0	0	0	0	0	0	0	0	0	0	0	0	1	0	0	0
Hesperiidae	Pyrginae	Tagiadini	Darpa striata	(Druce, 1873)	0	0	0	1	0	0	0	0	0	0	0	0	0	0	0	0	0	0	0	0	0	1	0	0	0	0	0	0	0	0	0	0	0	0	0	0	0	1	0	0	0
Hesperiidae	Pyrginae	Tagiadini	Odina decoratus	(Hewitson, 1867)	0	0	1	0	0	0	0	0	0	0	0	0	0	0	0	0	0	0	0	0	0	1	1	0	0	0	0	0	0	0	0	0	0	0	0	1	0	1	0	0	0
Hesperiidae	Pyrginae	Tagiadini	Coladenia agni	(de Nicéville, [1884])	0	0	1	1	0	0	0	0	0	0	0	0	0	0	0	0	0	0	0	0	0	1	1	0	1	0	0	0	0	1	0	0	1	0	0	1	0	1	0	0	0
Hesperiidae	Pyrginae	Tagiadini	Coladenia agnioides	Elwes & Edwards, 1897	0	0	0	1	0	0	0	0	0	0	0	0	0	0	0	0	0	0	0	0	0	1	1	0	1	0	0	0	0	0	0	0	0	0	0	0	0	1	0	0	0
Hesperiidae	Pyrginae	Tagiadini	Coladenia hoenei	Evans, 1939	0	0	0	0	0	0	0	0	0	0	0	0	0	0	0	0	0	0	0	0	0	0	0	0	0	0	0	0	0	1	0	0	0	0	0	0	0	1	0	0	0
Hesperiidae	Pyrginae	Tagiadini	Coladenia indrani	(Moore, [1866])	0	1	1	1	0	1	1	0	0	1	1	0	1	1	1	1	1	0	0	1	1	1	1	0	0	1	0	0	0	1	1	1	1	0	1	1	0	1	0	0	0
Hesperiidae	Pyrginae	Tagiadini	Coladenia laxmi	(de Nicéville, [1889])	0	0	0	1	0	0	0	0	0	0	0	0	0	0	0	0	0	0	0	0	0	1	0	0	0	0	0	0	0	0	0	0	0	0	0	1	0	1	0	0	0
Hesperiidae	Pyrginae	Tagiadini	Satarupa gopala	Moore, [1866]	0	0	0	0	0	0	0	0	0	0	0	0	0	0	0	0	0	0	0	0	0	0	1	0	1	0	0	0	0	1	0	0	0	0	0	1	0	1	0	0	0
Hesperiidae	Pyrginae	Tagiadini	Satarupa splendens	Tytler, 1915	0	0	0	0	0	0	0	0	0	0	0	0	0	0	0	0	0	0	0	0	0	0	0	0	1	0	0	0	0	0	0	0	0	0	0	0	0	1	0	0	1
Hesperiidae	Pyrginae	Tagiadini	Satarupa zulla	Tytler, 1915	0	0	0	0	0	0	0	0	0	0	0	0	0	0	0	0	0	0	0	0	0	0	0	0	1	0	0	0	0	1	0	0	0	0	0	1	0	1	0	0	0
Hesperiidae	Pyrginae	Tagiadini	Seseria dohertyi	(Watson, 1893)	0	0	1	1	0	0	0	0	0	0	0	0	1	1	0	0	0	0	0	0	0	1	0	0	1	0	0	0	0	1	0	0	0	0	1	1	0	1	0	0	0
Hesperiidae	Pyrginae	Tagiadini	Seseria sambara	(Moore, [1866])	0	0	1	1	0	0	0	0	0	0	0	0	0	0	0	0	0	0	0	0	0	1	1	1	1	0	0	0	0	1	0	0	0	0	1	1	0	1	0	0	0
Hesperiidae	Pyrginae	Tagiadini	Pintara tabrica	(Hewitson, 1873)	0	0	0	0	0	0	0	0	0	0	0	0	0	0	0	0	0	0	0	0	0	0	0	0	0	0	0	0	0	0	0	0	0	0	0	1	0	1	0	0	0
Hesperiidae	Pyrginae	Tagiadini	Chamunda chamunda	(Moore, [1866])	0	0	1	1	0	0	0	0	0	0	0	0	0	0	0	0	0	0	0	0	0	1	1	0	1	0	0	0	0	1	0	0	0	0	0	1	0	1	0	0	0
Hesperiidae	Pyrginae	Tagiadini	Gerosis bhagava	(Moore, [1866])	1	0	0	1	0	0	1	0	0	1	0	0	0	0	1	1	1	0	0	1	0	1	1	0	0	1	0	0	0	1	1	0	1	0	0	1	0	1	0	0	0
Hesperiidae	Pyrginae	Tagiadini	Gerosis phisara	(Moore, 1884)	0	0	1	1	0	0	0	0	0	0	0	0	0	0	0	0	0	0	0	0	0	1	1	1	1	1	0	0	0	1	0	0	1	0	1	1	0	1	0	0	0
Hesperiidae	Pyrginae	Tagiadini	Gerosis sinica	(C. & R. Felder, 1862)	0	0	1	1	0	0	0	0	0	0	0	0	0	0	0	0	0	0	0	0	0	1	1	0	1	0	0	0	0	1	0	0	0	0	0	1	0	1	0	0	0
Hesperiidae	Pyrginae	Tagiadini	Tagiades calligana	Butler, 1879	0	0	0	0	0	0	0	0	0	0	0	0	0	0	0	0	0	0	0	0	0	0	0	0	1	0	0	0	0	0	0	0	0	0	0	0	0	1	0	0	0
Hesperiidae	Pyrginae	Tagiadini	Tagiades cohaerens	Mabille, 1914	0	0	1	0	0	0	0	0	0	0	0	0	1	1	0	0	0	0	0	0	0	0	1	0	1	0	0	0	0	1	0	0	0	0	1	1	0	1	0	0	0
Hesperiidae	Pyrginae	Tagiadini	Tagiades gana	(Moore, [1866])	1	1	1	1	0	0	1	0	0	1	1	0	0	0	1	1	1	0	0	0	1	1	1	0	1	1	0	0	0	1	1	0	1	0	0	1	0	1	0	0	0
Hesperiidae	Pyrginae	Tagiadini	Tagiades japetus	(Stoll, [1781])	1	1	1	1	0	0	1	0	0	1	1	0	0	0	0	1	1	0	0	1	1	1	1	1	1	1	0	0	0	1	1	0	1	0	1	1	0	1	0	0	0
Hesperiidae	Pyrginae	Tagiadini	Tagiades menaka	(Moore, [1866])	0	0	1	1	0	0	0	0	0	0	0	0	1	1	0	0	0	0	0	0	0	1	1	1	1	0	0	1	0	1	0	0	1	0	1	1	0	1	0	0	0
Hesperiidae	Pyrginae	Tagiadini	Tagiades parra	Fruhstorfer, 1910	0	0	1	1	0	0	0	0	0	0	0	0	0	0	0	0	0	0	0	0	0	0	1	0	1	0	0	0	0	1	0	0	0	0	0	1	0	1	0	0	0
Hesperiidae	Pyrginae	Tagiadini	Tagiades litigiosa	Möschler, 1878	1	1	1	1	0	1	1	0	0	1	1	0	1	0	1	1	1	0	0	0	1	1	1	1	1	1	0	0	0	1	1	0	1	0	1	1	0	1	0	0	0
Hesperiidae	Pyrginae	Tagiadini	Mooreana trichoneura	(C. & R. Felder, 1860)	0	0	1	1	0	0	0	0	0	0	0	0	0	0	0	0	0	0	0	0	0	1	1	0	1	0	0	0	0	1	0	0	1	0	1	1	0	1	0	0	0
Hesperiidae	Pyrginae	Tagiadini	Ctenoptilum multiguttata	de Nicéville, 1890	0	0	0	0	0	0	0	0	0	0	0	0	0	0	0	0	0	0	0	0	0	1	0	0	0	0	0	0	0	0	0	0	0	0	0	0	0	1	0	0	0
Hesperiidae	Pyrginae	Tagiadini	Ctenoptilum vasava	(Moore, [1866])	0	0	1	1	0	0	0	0	0	0	0	0	0	0	0	0	0	0	0	0	0	1	1	0	1	0	0	0	0	1	0	0	0	0	1	1	0	1	0	0	0
Hesperiidae	Pyrginae	Tagiadini	Odontoptilum angulata	(C. Felder, 1862)	0	1	1	1	0	1	1	0	0	1	1	0	1	0	0	1	1	0	0	0	1	1	1	0	1	1	0	0	0	1	1	0	1	0	1	1	0	1	0	0	0
Hesperiidae	Pyrginae	Tagiadini	Caprona agama	(Moore, [1858])	0	1	1	1	1	0	1	0	0	1	0	0	1	0	1	1	1	0	0	1	1	1	1	0	1	1	0	0	0	1	1	1	0	1	1	1	0	1	0	0	0
Hesperiidae	Pyrginae	Tagiadini	Caprona alida	(de Nicéville, 1891)	0	1	1	1	1	0	0	0	0	0	0	1	1	0	0	1	1	0	0	1	0	1	1	0	0	1	0	0	0	0	1	0	0	0	1	0	0	1	0	0	0
Hesperiidae	Pyrginae	Tagiadini	Caprona ransonnetii	(R. Felder, 1868)	0	1	0	0	0	0	1	0	0	1	1	0	0	1	1	1	1	0	0	1	1	0	0	0	0	1	0	0	1	0	1	1	0	0	1	0	0	1	0	0	0
Hesperiidae	Pyrginae	Tagiadini	Pseudocoladenia dan	(Fabricius, 1787)	0	1	1	1	0	1	0	0	0	1	1	1	1	1	0	1	1	0	0	0	1	1	1	1	1	0	0	1	1	1	1	0	1	0	1	1	0	1	0	0	0
Hesperiidae	Pyrginae	Tagiadini	Pseudocoladenia fatua	(Evans, 1949)	0	0	1	0	0	0	0	0	0	0	0	0	0	0	0	0	0	0	0	0	0	1	1	1	1	0	0	0	0	1	0	0	0	0	0	1	0	1	0	0	0
Hesperiidae	Pyrginae	Tagiadini	Pseudocoladenia festa	(Evans, 1949)	0	0	1	1	0	0	0	0	0	0	0	0	0	0	0	0	0	0	0	0	0	1	1	0	1	0	0	0	0	1	0	0	0	0	0	1	0	1	0	0	0
Hesperiidae	Pyrginae	Tagiadini	Sarangesa purendra	Moore, 1882	0	1	0	0	0	1	1	0	0	1	1	1	1	1	0	1	1	0	0	1	1	0	0	0	0	1	0	0	1	0	1	0	0	0	1	0	0	1	0	0	0
Hesperiidae	Pyrginae	Tagiadini	Sarangesa dasahara	Moore, [1866]	1	1	1	1	1	0	1	0	0	1	1	1	1	1	1	1	1	0	0	1	1	1	1	0	1	1	0	1	1	1	1	1	1	1	1	1	0	1	0	0	0
Hesperiidae	Pyrginae	Carcharodini	Gomalia elma	(Trimen, 1862)	0	1	0	0	0	0	0	0	0	1	1	0	1	0	0	1	1	0	0	0	1	0	0	0	0	0	0	0	0	0	1	1	0	0	0	0	1	0	0	0	0
Hesperiidae	Pyrginae	Carcharodini	Carcharodus alceae	(Esper, 1780)	0	0	0	0	0	0	0	0	0	0	0	0	1	1	0	0	0	0	0	0	0	0	0	0	0	0	0	0	0	0	0	0	0	0	1	0	0	0	1	0	0
Hesperiidae	Pyrginae	Carcharodini	Carcharodus dravira	(Moore, [1875])	0	0	0	0	0	0	0	0	0	0	0	0	0	1	0	0	0	0	0	0	0	0	0	0	0	0	0	0	0	0	0	0	0	0	0	0	0	0	1	0	0
Hesperiidae	Pyrginae	Carcharodini	Spialia carnea	(Reverdin, 1927)	0	0	0	0	0	0	0	0	0	0	0	0	0	0	0	0	0	1	0	0	0	0	0	0	0	0	0	0	0	0	0	0	0	0	0	0	0	0	1	0	0
Hesperiidae	Pyrginae	Carcharodini	Spialia doris	(Walker, 1870)	0	0	0	0	0	0	0	0	0	0	1	0	0	0	0	0	0	0	0	0	0	0	0	0	0	0	0	0	1	0	0	0	0	0	0	0	1	0	0	0	0
Hesperiidae	Pyrginae	Carcharodini	Spialia galba	(Fabricius, 1793)	0	1	1	1	1	1	1	1	1	1	1	1	1	1	1	1	1	1	0	1	1	1	1	1	0	1	1	1	1	1	1	1	1	1	1	1	0	1	0	0	0
Hesperiidae	Pyrginae	Carcharodini	Spialia rubicunda	Pagès & Tshikolovets, 2016	0	0	0	0	0	0	0	0	0	0	0	0	0	0	0	0	0	1	0	0	0	0	0	0	0	0	0	0	0	0	0	0	0	0	0	0	0	0	1	0	0
Hesperiidae	Pyrginae	Carcharodini	Spialia zebra	(Butler, 1888)	0	0	0	0	0	0	0	0	0	0	0	0	0	0	0	0	0	0	0	0	0	0	0	0	0	0	0	0	1	0	0	0	0	0	0	0	1	0	0	0	0
Hesperiidae	Pyrginae	Carcharodini	Spialia orbifer	(Hübner, [1823])	0	0	0	0	0	0	0	0	0	0	0	0	0	0	0	0	0	1	0	0	0	0	0	0	0	0	0	0	0	0	0	0	0	0	0	0	0	0	1	0	0
Hesperiidae	Pyrginae	Erynnini	Erynnis pelias	(Leech, 1891)	0	0	1	0	0	0	0	0	0	0	0	0	0	0	0	0	0	0	0	0	0	0	0	0	0	0	0	0	0	0	0	0	0	0	0	0	0	1	0	0	0
Hesperiidae	Pyrginae	Erynnini	Erynnis pathan	Evans, 1949	0	0	0	0	0	0	0	0	0	0	0	0	1	0	0	0	0	1	0	0	0	0	0	0	0	0	0	0	0	0	0	0	0	0	0	0	0	0	1	0	0
Hesperiidae	Pyrginae	Pyrgini	Pyrgus alpinus	(Erschoff, 1874)	0	0	0	0	0	0	0	0	0	0	0	0	0	0	0	0	0	1	0	0	0	0	0	0	0	0	0	0	0	0	0	0	0	0	0	0	0	0	1	0	0
Hesperiidae	Pyrginae	Pyrgini	Pyrgus cashmirensis	Moore, 1874	0	0	0	0	0	0	0	0	0	0	0	0	1	1	0	0	0	1	0	0	0	0	0	0	0	0	0	0	0	0	0	0	0	0	1	0	0	0	1	0	0
Hesperiidae	Pyrginae	Pyrgini	Pyrgus darwazica	Grum-Grshimailo, 1890	0	0	0	0	0	0	0	0	0	0	0	0	0	0	0	0	0	1	0	0	0	0	0	0	0	0	0	0	0	0	0	0	0	0	0	0	0	0	1	0	0
Hesperiidae	Hesperiinae	Heteropterini	Carterocephalus avanti	(de Nicéville, 1886)	0	0	0	0	0	0	0	0	0	0	0	0	0	0	0	0	0	0	0	0	0	0	0	0	0	0	0	0	0	1	0	0	0	0	1	0	0	1	0	0	0
Hesperiidae	Hesperiinae	Aeromachini	Ochus subvittatus	(Moore, 1878)	0	0	1	1	0	0	0	0	0	0	0	0	0	0	0	0	0	0	0	0	0	1	1	0	1	0	0	0	0	1	0	0	0	0	1	1	0	1	0	0	0
Hesperiidae	Hesperiinae	Aeromachini	Baracus vittatus	(Felder, 1862)	0	0	1	1	0	0	0	0	0	1	0	0	0	0	0	1	1	0	0	0	1	1	1	0	0	0	0	0	0	1	1	0	0	0	0	1	0	1	0	0	0
Hesperiidae	Hesperiinae	Aeromachini	Ampittia dioscorides	(Fabricius, 1793)	0	1	1	1	0	0	1	0	1	1	1	0	1	0	1	1	1	0	0	0	1	1	1	0	1	1	1	0	0	1	1	0	1	1	1	1	0	1	0	0	0
Hesperiidae	Hesperiinae	Aeromachini	Ampittia maroides	de Nicéville, [1896]	0	0	0	1	0	0	0	0	0	0	0	0	0	0	0	0	0	0	0	0	0	1	0	0	0	0	0	0	0	0	0	0	0	0	0	0	0	1	0	0	0
Hesperiidae	Hesperiinae	Aeromachini	Aeromachus dubius	Elwes & Edwards, 1897	0	1	0	0	0	0	0	0	0	0	0	0	0	0	0	1	1	0	0	0	0	1	0	0	0	0	0	0	0	0	1	0	0	0	0	0	0	1	0	0	0
Hesperiidae	Hesperiinae	Aeromachini	Aeromachus jhora	(de Nicéville, 1885)	0	0	1	1	0	0	0	0	0	0	0	0	0	0	0	0	0	0	0	0	0	1	1	1	1	0	0	0	0	1	0	0	1	0	0	1	0	1	0	0	0
Hesperiidae	Hesperiinae	Aeromachini	Aeromachus kali	(de Nicéville, 1885)	0	0	0	1	0	0	0	0	0	0	0	0	0	0	0	0	0	0	0	0	0	1	1	0	1	0	0	0	0	1	0	0	0	0	0	1	0	1	0	0	0
Hesperiidae	Hesperiinae	Aeromachini	Aeromachus pygmaeus	(Fabricius, 1775)	0	1	1	1	0	0	0	0	0	1	0	0	0	0	0	1	1	0	0	0	1	0	1	0	1	0	0	0	0	0	1	0	1	0	0	1	0	1	0	0	0
Hesperiidae	Hesperiinae	Aeromachini	Aeromachus stigmatus	(Moore, 1878)	0	0	1	1	0	0	0	0	0	0	0	0	1	1	0	0	0	0	0	0	0	1	1	0	1	0	0	0	0	1	0	0	0	0	1	1	0	1	0	0	0
Hesperiidae	Hesperiinae	Aeromachini	Sebastonyma dolopia	(Hewitson, 1868)	0	0	1	1	0	0	0	0	0	0	0	0	0	0	0	0	0	0	0	0	0	1	1	0	1	0	0	0	0	1	0	0	1	0	0	1	0	1	0	0	0
Hesperiidae	Hesperiinae	Aeromachini	Sovia grahami	(Evans, 1926)	0	0	1	0	0	0	0	0	0	0	0	0	0	0	0	0	0	0	0	0	0	1	1	0	0	0	0	0	0	1	0	0	0	0	1	1	0	1	0	0	0
Hesperiidae	Hesperiinae	Aeromachini	Sovia hyrtacus	(de Nicéville, 1897)	0	0	0	0	0	0	0	0	0	1	0	0	0	0	0	1	1	0	0	0	0	0	0	0	0	0	0	0	0	0	1	0	0	0	0	0	0	1	0	0	1
Hesperiidae	Hesperiinae	Aeromachini	Sovia lucasii	(Mabille, 1876)	0	0	1	0	0	0	0	0	0	0	0	0	0	0	0	0	0	0	0	0	0	1	1	0	1	0	0	0	0	0	0	0	0	0	0	0	0	1	0	0	0
Hesperiidae	Hesperiinae	Aeromachini	Sovia malta	Evans, 1949	0	0	0	0	0	0	0	0	0	0	0	0	0	0	0	0	0	0	0	0	0	1	0	0	0	0	0	0	0	0	0	0	0	0	0	0	0	1	0	0	1
Hesperiidae	Hesperiinae	Aeromachini	Sovia separata	(Moore, 1882)	0	0	1	0	0	0	0	0	0	0	0	0	0	0	0	0	0	0	0	0	0	0	0	0	0	0	0	0	0	1	0	0	0	0	1	1	0	1	0	0	0
Hesperiidae	Hesperiinae	Aeromachini	Pedesta masuriensis	(Moore, 1878)	0	0	0	1	0	0	0	0	0	0	0	0	1	0	0	0	0	0	0	0	0	0	1	0	0	0	0	0	0	1	0	0	0	0	1	1	0	1	0	0	0
Hesperiidae	Hesperiinae	Aeromachini	Pedesta panda	(Evans, 1937)	0	0	0	0	0	0	0	0	0	0	0	0	0	0	0	0	0	0	0	0	0	1	0	0	1	0	0	0	0	0	0	0	0	0	0	0	0	1	0	0	0
Hesperiidae	Hesperiinae	Aeromachini	Pedesta pandita	(de Nicéville, 1885)	0	0	1	0	0	0	0	0	0	0	0	0	0	0	0	0	0	0	0	0	0	1	0	0	1	0	0	0	0	1	0	0	0	0	0	1	0	1	0	0	0
Hesperiidae	Hesperiinae	Aeromachini	Thoressa aina	(de Nicéville, 1889)	0	0	1	0	0	0	0	0	0	0	0	0	0	0	0	0	0	0	0	0	0	0	0	0	0	0	0	0	0	1	0	0	0	0	1	1	0	1	0	0	1
Hesperiidae	Hesperiinae	Aeromachini	Thoressa astigmata	(Swinhoe, 1890)	0	0	0	0	0	0	0	0	0	1	0	0	0	0	0	1	1	0	0	0	0	0	0	0	0	0	0	0	0	0	1	0	0	0	0	0	0	1	0	0	1
Hesperiidae	Hesperiinae	Aeromachini	Thoressa cerata	(Hewitson, 1876)	0	0	1	1	0	0	0	0	0	0	0	0	0	0	0	0	0	0	0	0	0	1	1	1	1	0	0	0	0	1	0	0	0	0	0	1	0	1	0	0	0
Hesperiidae	Hesperiinae	Aeromachini	Thoressa evershedi	(Evans, 1910)	0	0	0	0	0	0	0	0	0	0	0	0	0	0	0	1	1	0	0	0	0	0	0	0	0	0	0	0	0	0	1	0	0	0	0	0	0	1	0	0	1
Hesperiidae	Hesperiinae	Aeromachini	Thoressa fusca	(Elwes, [1893])	0	0	0	0	0	0	0	0	0	0	0	0	0	0	0	0	0	0	0	0	0	1	1	0	1	0	0	0	0	0	0	0	0	0	0	0	0	1	0	0	0
Hesperiidae	Hesperiinae	Aeromachini	Thoressa gupta	(de Nicéville, 1886)	0	0	0	0	0	0	0	0	0	0	0	0	0	0	0	0	0	0	0	0	0	0	0	0	0	0	0	0	0	1	0	0	0	0	1	1	0	1	0	0	0
Hesperiidae	Hesperiinae	Aeromachini	Thoressa honorei	(de Nicéville, 1887)	0	0	0	0	0	0	0	0	0	1	0	0	0	0	0	1	1	0	0	0	1	0	0	0	0	0	0	0	0	0	1	0	0	0	0	0	0	1	0	0	1
Hesperiidae	Hesperiinae	Aeromachini	Thoressa hyrie	(de Nicéville, 1891)	0	0	1	0	0	0	0	0	0	0	0	0	0	0	0	0	0	0	0	0	0	1	1	0	1	0	0	0	0	1	0	0	0	0	0	0	0	1	0	0	0
Hesperiidae	Hesperiinae	Aeromachini	Thoressa masoni	(Moore, 1878)	0	0	0	0	0	0	0	0	0	0	0	0	0	0	0	0	0	0	0	0	0	1	0	0	0	0	0	0	0	0	0	0	0	0	0	0	0	1	0	0	0
Hesperiidae	Hesperiinae	Aeromachini	Thoressa sitala	(de Nicéville, 1885)	0	0	0	0	0	0	0	0	0	0	0	0	0	0	0	1	1	0	0	0	0	0	0	0	0	0	0	0	0	0	1	0	0	0	0	0	0	1	0	0	1
Hesperiidae	Hesperiinae	Aeromachini	Halpe arcuata	Evans, 1937	0	0	0	1	0	0	0	0	0	0	0	0	0	0	0	0	0	0	0	0	0	1	1	0	0	0	0	0	0	1	0	0	0	0	0	1	0	1	0	0	0
Hesperiidae	Hesperiinae	Aeromachini	Halpe filda	Evans, 1949	0	0	1	0	0	0	0	0	0	0	0	0	0	0	0	0	0	0	0	0	0	0	1	0	0	0	0	0	0	1	0	0	1	0	0	1	0	1	0	0	1
Hesperiidae	Hesperiinae	Aeromachini	Halpe flava	Evans, 1926	0	0	0	1	0	0	0	0	0	0	0	0	0	0	0	0	0	0	0	0	0	0	0	0	0	0	0	0	0	0	0	0	0	0	0	0	0	1	0	0	0
Hesperiidae	Hesperiinae	Aeromachini	Halpe hauxwelli	Evans, 1937	0	0	0	0	0	0	0	0	0	0	0	0	0	0	0	0	0	0	0	0	0	1	0	0	0	0	0	0	0	0	0	0	0	0	0	0	0	1	0	0	0
Hesperiidae	Hesperiinae	Aeromachini	Halpe homolea	(Hewitson, 1868)	0	1	1	1	0	0	0	0	0	1	0	0	0	0	0	1	1	0	0	0	1	1	1	0	1	1	0	0	0	1	1	0	1	0	0	1	0	1	0	0	0
Hesperiidae	Hesperiinae	Aeromachini	Halpe knyvetti	Elwes & Edwards, 1897	0	0	0	0	0	0	0	0	0	0	0	0	0	0	0	0	0	0	0	0	0	1	1	0	1	0	0	0	0	1	0	0	0	0	0	1	0	1	0	0	0
Hesperiidae	Hesperiinae	Aeromachini	Halpe kumara	de Nicéville, 1885	0	0	1	1	0	0	0	0	0	0	0	0	0	0	0	0	0	0	0	0	0	1	1	0	1	0	0	0	0	1	0	0	0	0	0	1	0	1	0	0	0
Hesperiidae	Hesperiinae	Aeromachini	Halpe kusala	Fruhstorfer, 1911	0	0	1	1	0	0	0	0	0	0	0	0	0	0	0	0	0	0	0	0	0	0	0	0	0	0	0	0	0	1	0	0	0	0	0	1	0	1	0	0	0
Hesperiidae	Hesperiinae	Aeromachini	Halpe porus	(Mabille, [1877])	1	1	1	1	0	0	1	0	0	1	0	0	0	0	1	1	1	0	0	0	1	0	1	1	1	1	0	0	0	1	1	0	1	0	1	1	0	1	0	0	0
Hesperiidae	Hesperiinae	Aeromachini	Halpe sikkima	Moore, 1882	0	0	1	1	0	0	0	0	0	0	0	0	0	0	0	0	0	0	0	0	0	1	1	0	1	0	0	0	0	1	0	0	0	0	0	1	0	1	0	0	0
Hesperiidae	Hesperiinae	Aeromachini	Halpe wantona	Swinhoe, 1893	0	0	0	0	0	0	0	0	0	0	0	0	0	0	0	0	0	0	0	0	0	1	1	0	0	0	0	0	0	0	0	0	1	0	0	0	0	1	0	0	0
Hesperiidae	Hesperiinae	Aeromachini	Halpe zema	(Hewitson, 1877)	0	0	1	1	0	0	0	0	0	0	0	0	0	0	0	0	0	0	0	0	0	1	1	0	1	0	0	0	0	1	0	0	1	0	0	1	0	1	0	0	0
Hesperiidae	Hesperiinae	Aeromachini	Halpe zola	Evans, 1937	0	0	1	1	0	0	0	0	0	0	0	0	0	0	0	0	0	0	0	0	0	1	1	0	0	0	0	0	0	0	0	0	0	0	0	0	0	1	0	0	0
Hesperiidae	Hesperiinae	Aeromachini	Pithauria marsena	(Hewitson, [1866])	0	0	0	1	0	0	0	0	0	0	0	0	0	0	0	0	0	0	0	0	0	1	1	0	0	0	0	0	0	1	0	0	0	0	0	1	0	1	0	0	0
Hesperiidae	Hesperiinae	Aeromachini	Pithauria murdava	(Moore, [1866])	0	0	1	1	0	0	0	0	0	0	0	0	0	0	0	0	0	0	0	0	0	1	1	0	1	0	0	0	0	1	0	0	0	0	0	1	0	1	0	0	0
Hesperiidae	Hesperiinae	Aeromachini	Pithauria stramineipennis	Wood-Mason & de Nicéville, [1887]	0	0	1	1	0	0	0	0	0	0	0	0	0	0	0	0	0	0	0	0	0	1	1	0	1	0	0	0	0	1	0	0	1	0	0	1	0	1	0	0	0
Hesperiidae	Hesperiinae	Aeromachini	Apostictopterus fuliginosus	Leech, [1893]	0	0	0	1	0	0	0	0	0	0	0	0	0	0	0	0	0	0	0	0	0	1	1	0	1	0	0	0	0	0	0	0	0	0	0	0	0	1	0	0	0
Hesperiidae	Hesperiinae	Aeromachini	Astictopterus jama	C. & R. Felder, 1860	1	0	1	1	0	0	0	0	0	0	0	0	0	0	0	0	0	0	0	0	0	1	1	1	1	0	0	0	0	0	0	0	1	0	1	1	0	1	0	0	0
Hesperiidae	Hesperiinae	Aeromachini	Actinor radians	(Moore, 1878)	0	0	0	0	0	1	0	0	0	0	0	1	1	1	0	0	0	0	0	0	0	0	0	0	0	0	0	0	0	0	0	0	0	0	1	0	0	0	1	0	0
Hesperiidae	Hesperiinae	Aeromachini	Iambrix salsala	(Moore, [1866])	0	1	1	1	0	0	1	0	0	1	1	0	0	0	0	1	1	0	0	0	1	1	1	1	1	1	1	0	0	1	1	1	1	0	1	1	0	1	0	0	0
Hesperiidae	Hesperiinae	Aeromachini	Koruthaialos butleri	(de Nicéville, [1884])	0	0	1	1	0	0	0	0	0	0	0	0	0	0	0	0	0	0	0	0	0	1	1	0	1	0	0	0	0	1	0	0	1	0	0	1	0	1	0	0	0
Hesperiidae	Hesperiinae	Aeromachini	Koruthaialos rubecula	(Plötz, 1882)	0	0	1	1	0	0	0	0	0	0	0	0	0	0	0	0	0	0	0	0	0	1	1	1	1	0	0	0	0	0	0	0	1	0	0	0	0	1	0	0	0
Hesperiidae	Hesperiinae	Aeromachini	Koruthaialos sindu	(C. & R. Felder, 1860)	0	0	1	1	0	0	0	0	0	0	0	0	0	0	0	0	0	0	0	0	0	1	0	1	1	0	0	0	0	0	0	0	1	0	0	0	0	1	0	0	0
Hesperiidae	Hesperiinae	Aeromachini	Psolos fuligo	(Mabille, 1876)	0	0	1	1	0	0	0	0	0	1	0	0	0	0	0	1	1	0	0	0	1	1	1	0	1	0	0	0	0	0	1	0	1	0	0	1	0	1	0	0	0
Hesperiidae	Hesperiinae	Aeromachini	Stimula swinhoei	(Elwes & Edwards, 1897)	0	0	0	1	0	0	0	0	0	0	0	0	0	0	0	0	0	0	0	0	0	0	1	0	1	0	0	0	0	1	0	0	0	0	0	1	0	1	0	0	0
Hesperiidae	Hesperiinae	Aeromachini	Ancistroides nigrita	(Latreille, [1824])	0	0	1	1	0	0	0	0	0	0	0	0	0	0	0	0	0	0	0	0	0	1	1	0	1	0	0	0	0	1	0	0	1	0	1	1	0	1	0	0	0
Hesperiidae	Hesperiinae	Aeromachini	Notocrypta curvifascia	(C. & R. Felder, 1862)	1	1	1	1	1	0	1	0	0	1	0	0	1	0	1	1	1	0	0	1	1	1	1	1	1	1	0	0	0	1	1	0	1	1	1	1	0	1	0	0	0
Hesperiidae	Hesperiinae	Aeromachini	Notocrypta feisthamelii	(Boisduval, 1832)	0	0	1	1	0	0	0	0	0	0	0	0	1	0	0	0	0	0	0	0	0	1	1	0	1	0	0	0	0	1	0	0	1	0	1	1	0	1	0	0	0
Hesperiidae	Hesperiinae	Aeromachini	Notocrypta paralysos	(Wood-Mason & de Nicéville, 1881)	1	1	1	1	0	0	0	0	0	1	0	0	0	0	0	1	1	0	0	0	1	0	1	1	1	1	0	0	0	1	1	0	1	0	1	1	0	1	0	0	0
Hesperiidae	Hesperiinae	Aeromachini	Udaspes folus	(Cramer, [1775])	0	1	1	1	1	0	1	0	0	1	1	1	1	1	1	1	1	0	0	1	1	1	1	0	1	1	0	1	1	1	1	1	1	1	1	1	0	1	0	0	0
Hesperiidae	Hesperiinae	Aeromachini	Arnetta atkinsoni	(Moore, 1878)	0	0	1	1	0	0	0	0	0	0	0	0	0	0	0	0	0	0	0	0	0	1	1	0	1	0	0	0	0	1	0	0	1	0	0	1	0	1	0	0	0
Hesperiidae	Hesperiinae	Aeromachini	Arnetta mercara	Evans, 1932	0	0	0	0	0	0	0	0	0	0	0	0	0	0	0	1	1	0	0	0	0	0	0	0	0	0	0	0	0	0	1	0	0	0	0	0	0	1	0	0	1
Hesperiidae	Hesperiinae	Aeromachini	Arnetta vindhiana	(Moore, [1884])	0	0	0	0	0	0	0	0	0	1	1	0	0	0	0	1	1	0	0	1	1	0	0	0	0	0	0	0	1	0	1	0	0	0	0	0	0	1	0	0	1
Hesperiidae	Hesperiinae	Aeromachini	Scobura cephala	(Hewitson, 1876)	0	0	1	1	0	0	0	0	0	0	0	0	0	0	0	0	0	0	0	0	0	1	1	0	1	0	0	0	0	1	0	0	0	0	0	1	0	1	0	0	0
Hesperiidae	Hesperiinae	Aeromachini	Scobura cephaloides	(de Nicéville, [1889])	0	0	1	1	0	0	0	0	0	0	0	0	0	0	0	0	0	0	0	0	0	1	1	0	1	0	0	0	0	1	0	0	0	0	0	0	0	1	0	0	0
Hesperiidae	Hesperiinae	Aeromachini	Scobura isota	(Swinhoe, 1893)	0	0	1	1	0	0	0	0	0	0	0	0	0	0	0	0	0	0	0	0	0	0	1	0	0	0	0	0	0	1	0	0	1	0	0	1	0	1	0	0	0
Hesperiidae	Hesperiinae	Aeromachini	Scobura phiditia	(Hewitson, [1866])	0	0	0	1	0	0	0	0	0	0	0	0	0	0	0	0	0	0	0	0	0	1	1	0	1	0	0	0	0	0	0	0	0	0	0	0	0	1	0	0	0
Hesperiidae	Hesperiinae	Aeromachini	Scobura tytleri	(Evans, 1914)	0	0	1	0	0	0	0	0	0	0	0	0	0	0	0	0	0	0	0	0	0	1	0	0	1	0	0	0	0	0	0	0	0	0	0	0	0	1	0	0	1
Hesperiidae	Hesperiinae	Aeromachini	Scobura parawoolletti	Fan, Chiba & Wang, 2010	0	0	1	1	0	0	0	0	0	0	0	0	0	0	0	0	0	0	0	0	0	1	0	0	1	0	0	0	0	0	0	0	0	0	0	0	0	1	0	0	0
Hesperiidae	Hesperiinae	Aeromachini	Suada swerga	(de Nicéville, [1884])	0	0	1	1	0	0	0	0	0	0	0	0	0	0	0	0	0	0	0	0	0	1	1	1	1	0	0	0	0	1	0	0	1	0	0	1	0	1	0	0	0
Hesperiidae	Hesperiinae	Aeromachini	Suastus gremius	(Fabricius, 1798)	0	1	1	1	1	1	1	0	1	1	1	1	1	1	1	1	1	0	0	1	1	1	1	0	1	1	1	1	1	1	1	1	1	1	1	1	0	1	0	0	0
Hesperiidae	Hesperiinae	Aeromachini	Suastus minutus	(Moore, 1877)	1	0	1	1	0	0	0	0	0	1	0	0	0	0	1	1	1	0	0	0	0	1	1	0	1	1	0	0	0	1	1	0	1	0	0	1	0	1	0	0	0
Hesperiidae	Hesperiinae	Aeromachini	Cupitha purreea	(Moore, 1877)	1	1	1	1	0	0	1	0	0	1	0	0	0	0	1	1	1	0	0	0	1	1	1	1	1	1	0	0	0	1	1	0	1	0	0	1	0	1	0	0	0
Hesperiidae	Hesperiinae	Aeromachini	Hyarotis adrastus	(Stoll, [1780])	1	1	1	1	1	0	1	0	0	1	0	0	1	0	0	1	1	0	0	0	1	1	1	1	1	1	0	0	0	1	1	0	1	0	1	1	0	1	0	0	0
Hesperiidae	Hesperiinae	Aeromachini	Hyarotis microstictum	(Wood-Mason & de Nicéville, [1887])	0	0	0	1	0	0	0	0	0	1	0	0	0	0	0	1	1	0	0	0	0	1	1	0	1	0	0	0	0	0	1	0	0	0	0	0	0	1	0	0	0
Hesperiidae	Hesperiinae	Aeromachini	Quedara basiflava	(de Nicéville, [1889])	0	0	0	0	0	0	0	0	0	0	0	0	0	0	0	1	1	0	0	0	0	0	0	0	0	0	0	0	0	0	1	0	0	0	0	0	0	1	0	0	1
Hesperiidae	Hesperiinae	Aeromachini	Quedara monteithi	(Wood-Mason & de Nicéville, [1887])	0	0	0	1	0	0	0	0	0	0	0	0	0	0	0	0	0	0	0	0	0	0	0	0	0	0	0	0	0	0	0	0	0	0	0	0	0	1	0	0	0
Hesperiidae	Hesperiinae	Aeromachini	Isma bonota	Cantlie & Norman, 1959	0	0	0	1	0	0	0	0	0	0	0	0	0	0	0	0	0	0	0	0	0	0	0	0	0	0	0	0	0	0	0	0	0	0	0	0	0	1	0	0	1
Hesperiidae	Hesperiinae	Aeromachini	Plastingia naga	(de Nicéville, [1884])	0	0	1	1	0	0	0	0	0	0	0	0	0	0	0	0	0	0	0	0	0	1	1	0	0	0	0	0	0	0	0	0	1	0	0	0	0	1	0	0	0
Hesperiidae	Hesperiinae	Aeromachini	Salanoemia fuscicornis	(Elwes & Edwards, 1897)	0	0	0	1	0	0	0	0	0	0	0	0	0	0	0	0	0	0	0	0	0	0	0	0	0	0	0	0	0	0	0	0	0	0	0	0	0	1	0	0	0
Hesperiidae	Hesperiinae	Aeromachini	Salanoemia noemi	(de Nicéville, 1885)	0	0	1	0	0	0	0	0	0	0	0	0	0	0	0	0	0	0	0	0	0	1	1	0	0	0	0	0	0	1	0	0	0	0	0	1	0	1	0	0	0
Hesperiidae	Hesperiinae	Aeromachini	Salanoemia sala	(Hewitson, [1866])	0	0	0	1	0	0	0	0	0	1	0	0	0	0	0	1	1	0	0	0	0	0	0	0	0	0	0	0	0	0	0	0	0	0	0	0	0	1	0	0	0
Hesperiidae	Hesperiinae	Aeromachini	Salanoemia tavoyana	(Evans, 1926)	0	0	0	0	0	0	0	0	0	0	0	0	0	0	0	0	0	0	0	0	0	1	0	0	0	0	0	0	0	0	0	0	0	0	0	0	0	1	0	0	0
Hesperiidae	Hesperiinae	Aeromachini	Pyroneura margherita	(Doherty, 1889)	0	0	1	1	0	0	0	0	0	0	0	0	0	0	0	0	0	0	0	0	0	1	0	0	1	0	0	0	0	0	0	0	0	0	0	0	0	1	0	0	0
Hesperiidae	Hesperiinae	Aeromachini	Pyroneura niasana	(Fruhstorfer, 1909)	0	0	0	1	0	0	0	0	0	0	0	0	0	0	0	0	0	0	0	0	0	0	1	0	0	0	0	0	0	0	0	0	0	0	0	0	0	1	0	0	0
Hesperiidae	Hesperiinae	Aeromachini	Lotongus sarala	(de Nicéville, 1889)	0	0	1	1	0	0	0	0	0	0	0	0	0	0	0	0	0	0	0	0	0	0	1	0	1	0	0	0	0	0	0	0	0	0	0	1	0	1	0	0	0
Hesperiidae	Hesperiinae	Aeromachini	Zela zeus	de Nicéville, 1895	0	0	0	0	0	0	0	0	0	0	0	0	0	0	0	0	0	0	0	0	0	0	1	0	0	0	0	0	0	0	0	0	0	0	0	0	0	1	0	0	0
Hesperiidae	Hesperiinae	Aeromachini	Gangara lebadea	(Hewitson, 1868)	1	0	1	1	0	0	0	0	0	0	0	0	0	0	0	0	0	0	0	0	0	0	0	0	0	0	0	0	0	1	0	0	0	0	0	1	0	1	0	0	0
Hesperiidae	Hesperiinae	Aeromachini	Gangara thyrsis	(Fabricius, 1775)	1	1	1	1	1	0	1	0	1	1	1	0	1	0	0	1	1	0	0	0	1	1	1	0	1	1	0	0	0	1	1	0	1	1	1	1	0	1	0	0	0
Hesperiidae	Hesperiinae	Aeromachini	Erionota acroleuca	(Wood-Mason & de Nicéville, 1881)	1	0	0	1	0	0	0	0	0	0	0	0	0	0	0	0	0	0	0	0	0	0	1	0	0	0	0	0	0	1	0	0	1	0	0	0	0	1	0	0	0
Hesperiidae	Hesperiinae	Aeromachini	Erionota thrax	(Linnaeus, 1767)	1	0	0	1	0	0	0	0	0	0	0	0	0	0	0	1	1	0	0	0	0	1	1	1	1	0	0	0	0	0	0	0	0	0	0	1	0	1	0	0	0
Hesperiidae	Hesperiinae	Aeromachini	Erionota torus	Evans, 1941	0	1	1	1	0	0	0	0	0	1	0	0	0	1	0	1	1	0	0	0	1	1	1	1	1	1	0	0	0	1	1	0	1	0	1	1	0	1	0	0	0
Hesperiidae	Hesperiinae	Aeromachini	Matapa aria	(Moore, [1866])	1	1	1	1	1	0	1	0	1	1	1	1	1	1	1	1	1	0	0	1	1	1	1	0	1	1	0	1	0	1	1	1	1	1	1	1	0	1	0	0	0
Hesperiidae	Hesperiinae	Aeromachini	Matapa cresta	Evans, 1949	1	0	1	1	0	0	0	0	0	0	0	0	0	0	0	0	0	0	0	0	0	0	1	0	1	0	0	0	0	1	0	0	1	0	0	1	0	1	0	0	0
Hesperiidae	Hesperiinae	Aeromachini	Matapa druna	(Moore, [1866])	1	0	1	1	0	0	0	0	0	0	0	0	0	0	0	0	0	0	0	0	0	0	1	0	0	0	0	0	0	1	0	0	1	0	0	1	0	1	0	0	0
Hesperiidae	Hesperiinae	Aeromachini	Matapa purpurascens	Elwes & Edwards, 1897	0	0	0	1	0	0	0	0	0	0	0	0	0	0	0	0	0	0	0	0	0	1	1	0	1	0	0	0	0	1	0	0	0	0	0	1	0	1	0	0	0
Hesperiidae	Hesperiinae	Aeromachini	Matapa sasivarna	(Moore, [1866])	0	0	1	1	0	0	0	0	0	0	0	0	0	0	0	0	0	0	0	0	0	1	1	0	1	0	0	0	0	1	0	0	1	0	1	1	0	1	0	0	0
Hesperiidae	Hesperiinae	Aeromachini	Creteus cyrina	(Hewitson, 1876)	0	0	1	0	0	0	0	0	0	0	0	0	0	0	0	0	0	0	0	0	0	0	1	0	0	0	0	0	0	1	0	0	0	0	0	1	0	1	0	0	0
Hesperiidae	Hesperiinae	Aeromachini	Pudicitia pholus	(de Nicéville, 1889)	0	0	1	0	0	0	0	0	0	0	0	0	0	0	0	0	0	0	0	0	0	0	1	0	1	0	0	0	0	1	0	0	0	0	0	1	0	1	0	0	0
Hesperiidae	Hesperiinae	Aeromachini	Unkana ambasa	(Moore, [1858])	0	0	0	1	0	0	0	0	0	0	0	0	0	0	0	0	0	0	0	0	0	0	0	0	0	0	0	0	0	1	0	0	0	0	0	1	0	1	0	0	0
Hesperiidae	Hesperiinae	Aeromachini	Hidari bhawani	de Nicéville, [1889]	0	0	1	1	0	0	0	0	0	0	0	0	0	0	0	0	0	0	0	0	0	0	0	0	0	0	0	0	0	0	0	0	0	0	0	0	0	1	0	0	0
Hesperiidae	Hesperiinae	Aeromachini	Pirdana hyela	(Hewitson, 1867)	0	0	0	1	0	0	0	0	0	0	0	0	0	0	0	0	0	0	0	0	0	1	1	0	0	0	0	0	0	1	0	0	1	0	0	1	0	1	0	0	0
Hesperiidae	Hesperiinae	Aeromachini	Pirdana distanti	Staudinger, 1889	0	0	0	0	0	0	0	0	0	0	0	0	0	0	0	0	0	0	0	0	0	0	0	0	0	0	0	0	0	1	0	0	0	0	0	0	0	1	0	0	0
Hesperiidae	Hesperiinae		Eogenes lesliei	(Evans, 1912)	0	0	0	0	0	0	0	0	0	0	0	0	0	0	0	0	0	1	0	0	0	0	0	0	0	0	0	0	0	0	0	0	0	0	0	0	0	0	1	0	0
Hesperiidae	Hesperiinae		Eogenes alcides	(Herrich-Schäffer, [1852])	0	0	0	0	0	0	0	0	0	0	0	0	0	0	0	0	0	1	0	0	0	0	0	0	0	0	0	0	0	0	0	0	0	0	0	0	0	0	1	0	0
Hesperiidae	Hesperiinae		Zographetus ogygia	(Hewitson, [1866])	1	0	1	1	0	0	0	0	0	1	0	0	0	0	0	1	1	0	0	0	0	1	1	0	0	0	0	0	0	1	1	0	0	0	0	1	0	1	0	0	0
Hesperiidae	Hesperiinae		Zographetus rama	(Mabille, [1877])	0	0	0	1	0	0	0	0	0	0	0	0	0	0	0	0	0	0	0	0	0	0	0	0	0	0	0	0	0	0	0	0	0	0	0	0	0	1	0	0	0
Hesperiidae	Hesperiinae		Zographetus satwa	(de Nicéville, [1884])	0	0	1	1	0	0	0	0	0	0	0	0	0	0	0	0	0	0	0	0	0	1	1	0	1	1	0	0	0	1	0	0	1	0	1	1	0	1	0	0	0
Hesperiidae	Hesperiinae	Hesperiini	Hesperia comma	(Linnaeus, 1758)	0	0	0	0	0	0	0	0	0	0	0	0	1	0	0	0	0	1	0	0	0	0	0	0	0	0	0	0	0	0	0	0	0	0	1	0	0	0	1	0	0
Hesperiidae	Hesperiinae	Hesperiini	Ochlodes brahma	(Moore, 1878)	0	0	1	0	0	0	0	0	0	0	0	0	1	0	0	0	0	0	0	0	0	1	1	0	0	0	0	0	0	1	0	0	0	0	1	1	0	1	0	0	0
Hesperiidae	Hesperiinae	Hesperiini	Ochlodes siva	(Moore, 1878)	0	0	0	1	0	0	0	0	0	0	0	0	0	0	0	0	0	0	0	0	0	1	1	0	1	0	0	0	0	1	0	0	0	0	1	1	0	1	0	0	0
Hesperiidae	Hesperiinae	Hesperiini	Ochlodes subhyalina	(Bremer & Grey, 1853)	0	0	1	0	0	0	0	0	0	0	0	0	0	0	0	0	0	0	0	0	0	0	1	0	0	0	0	0	0	1	0	0	0	0	0	1	0	1	0	0	0
Hesperiidae	Hesperiinae	Baorini	Gegenes nostrodamus	(Fabricius, 1793)	0	0	0	0	0	0	0	0	1	0	1	1	1	1	1	0	0	1	0	1	1	0	0	0	0	0	0	1	0	0	0	0	0	1	1	1	1	0	0	0	0
Hesperiidae	Hesperiinae	Baorini	Gegenes pumilio	(Hoffmannsegg, 1804)	0	0	0	0	0	0	0	0	0	0	0	0	1	1	0	0	0	0	0	0	0	0	0	0	0	0	0	0	0	0	0	0	0	0	1	0	1	0	0	0	0
Hesperiidae	Hesperiinae	Baorini	Parnara ganga	Evans, 1937	0	0	0	1	0	0	0	0	0	0	1	0	0	0	0	0	0	0	0	0	0	1	1	0	1	1	0	0	0	0	0	1	1	0	0	1	0	1	0	0	0
Hesperiidae	Hesperiinae	Baorini	Parnara guttatus	(Bremer & Grey, [1852])	0	0	1	1	0	0	0	0	0	0	0	0	1	1	0	0	0	0	0	0	0	1	1	0	1	0	0	1	0	1	0	0	1	1	1	1	0	1	0	0	0
Hesperiidae	Hesperiinae	Baorini	Parnara bada	(Moore, 1878)	0	1	1	1	1	0	1	0	1	1	1	0	0	1	1	1	1	0	0	1	1	1	1	1	0	1	0	0	1	1	1	0	1	1	1	1	0	1	0	0	0
Hesperiidae	Hesperiinae	Baorini	Borbo bevani	(Moore, 1878)	0	1	1	1	1	0	1	0	0	1	1	1	1	1	0	1	1	0	0	1	1	1	1	0	1	1	0	1	0	1	1	1	1	0	1	1	0	1	0	0	0
Hesperiidae	Hesperiinae	Baorini	Borbo cinnara	(Wallace, 1866)	1	1	1	1	0	1	1	0	1	1	1	1	1	1	1	1	1	0	1	1	1	1	1	1	0	1	1	1	1	1	1	1	1	1	1	1	0	1	0	0	0
Hesperiidae	Hesperiinae	Baorini	Pelopidas agna	(Moore, [1866])	1	0	1	1	0	0	1	0	0	1	1	0	1	1	1	1	1	0	0	1	1	1	1	0	0	1	0	0	0	1	1	0	1	1	1	1	0	1	0	0	0
Hesperiidae	Hesperiinae	Baorini	Pelopidas assamensis	(de Nicéville, 1882)	0	0	1	1	0	0	0	0	0	0	1	0	1	0	0	0	0	0	0	1	0	1	1	0	1	1	0	0	0	1	0	0	1	0	1	1	0	1	0	0	0
Hesperiidae	Hesperiinae	Baorini	Pelopidas conjuncta	(Herrich-Schäffer, 1869)	1	1	1	1	1	0	0	1	1	1	1	0	1	0	1	1	1	0	0	0	1	1	1	0	0	1	0	0	0	1	1	0	1	0	1	1	0	1	0	0	0
Hesperiidae	Hesperiinae	Baorini	Pelopidas mathias	(Fabricius, 1798)	1	1	1	1	1	0	1	0	1	1	1	1	1	1	1	1	1	1	0	1	1	1	1	1	1	1	0	1	1	1	1	1	1	1	1	1	1	0	0	0	0
Hesperiidae	Hesperiinae	Baorini	Pelopidas sinensis	(Mabille, 1877)	0	0	1	1	0	0	0	0	0	0	0	0	1	1	0	0	0	0	0	0	0	1	1	1	1	0	0	0	0	1	0	0	0	0	1	1	0	1	0	0	0
Hesperiidae	Hesperiinae	Baorini	Pelopidas subochracea	(Moore, 1878)	0	0	0	1	1	0	0	0	0	1	1	0	0	0	1	1	1	0	0	1	1	1	1	0	0	1	0	0	0	1	1	1	0	1	0	1	0	1	0	0	0
Hesperiidae	Hesperiinae	Baorini	Pelopidas thrax	(Hübner, [1821])	0	0	0	0	0	0	0	0	1	0	1	0	0	1	0	0	0	0	0	0	0	1	0	0	0	0	0	0	0	1	0	0	0	1	0	1	1	0	0	0	0
Hesperiidae	Hesperiinae	Baorini	Polytremis discreta	(Elwes & Edwards, 1897)	0	0	1	0	0	0	0	0	0	0	0	0	1	1	0	0	0	0	0	0	0	1	1	0	1	0	0	0	0	1	0	0	1	0	1	1	0	1	0	0	0
Hesperiidae	Hesperiinae	Baorini	Polytremis eltola	(Hewitson, 1869)	0	0	1	1	0	0	0	0	0	0	0	0	1	1	0	0	0	0	0	0	0	1	1	0	1	0	0	1	0	1	0	0	0	0	1	1	0	1	0	0	0
Hesperiidae	Hesperiinae	Baorini	Polytremis lubricans	(Herrich-Schäffer, 1869)	1	0	1	1	1	0	0	0	0	1	0	0	0	0	0	1	1	0	0	0	1	1	1	0	1	0	0	0	0	1	1	0	1	1	1	1	0	1	0	0	0
Hesperiidae	Hesperiinae	Baorini	Polytremis minuta	(Evans, 1926)	0	0	0	1	0	0	0	0	0	0	0	0	0	0	0	0	0	0	0	0	0	1	0	0	0	0	0	0	0	0	0	0	0	0	0	0	0	1	0	0	0
Hesperiidae	Hesperiinae	Baorini	Baoris chapmani	Evans, 1937	0	0	1	1	0	0	0	0	0	0	0	0	0	0	0	0	0	0	0	0	0	1	1	1	0	0	0	0	0	0	0	0	1	0	0	1	0	1	0	0	0
Hesperiidae	Hesperiinae	Baorini	Baoris farri	(Moore, 1878)	1	1	1	1	0	0	1	0	0	1	0	0	1	0	1	1	1	0	0	1	1	1	1	1	1	1	0	0	0	1	1	1	1	0	1	1	0	1	0	0	0
Hesperiidae	Hesperiinae	Baorini	Baoris pagana	(de Nicéville, 1887)	0	0	1	1	0	0	0	0	0	0	0	0	0	0	0	0	0	0	0	0	0	0	1	0	1	0	0	0	0	1	0	0	0	0	1	1	0	1	0	0	0
Hesperiidae	Hesperiinae	Baorini	Baoris unicolor	Moore, [1884]	0	0	1	1	0	0	0	0	0	0	0	0	0	0	0	0	0	0	0	0	0	1	1	1	1	0	0	0	0	1	0	0	1	0	0	1	0	1	0	0	0
Hesperiidae	Hesperiinae	Baorini	Caltoris aurociliata	(Elwes & Edwards, 1897)	0	0	1	1	0	0	0	0	0	0	0	0	0	0	0	0	0	0	0	0	0	1	1	0	1	0	0	0	0	1	0	0	0	0	0	1	0	1	0	0	0
Hesperiidae	Hesperiinae	Baorini	Caltoris bromus	(Leech, 1894)	0	0	0	1	0	0	0	0	0	0	0	0	0	0	0	0	0	0	0	0	0	0	1	0	0	0	0	0	0	0	0	0	1	0	0	1	0	1	0	0	0
Hesperiidae	Hesperiinae	Baorini	Caltoris brunnea	(Snellen, 1876)	0	0	0	1	0	0	0	0	0	0	0	0	0	0	0	0	0	0	0	0	0	0	0	0	0	0	0	0	0	1	0	0	0	0	0	1	0	1	0	0	0
Hesperiidae	Hesperiinae	Baorini	Caltoris cahira	(Moore, 1877)	1	0	1	1	0	0	0	0	0	0	0	0	0	0	0	0	0	0	0	0	0	1	1	0	0	0	0	0	0	1	0	0	1	0	0	1	0	1	0	0	0
Hesperiidae	Hesperiinae	Baorini	Caltoris canaraica	(Moore, [1884])	0	0	0	0	0	0	0	0	0	1	0	0	0	0	0	1	1	0	0	0	0	0	0	0	0	0	0	0	0	0	1	0	0	0	0	0	0	1	0	0	0
Hesperiidae	Hesperiinae	Baorini	Caltoris confusa	(Evans, 1932)	0	0	0	1	0	0	0	0	0	0	0	0	0	0	0	0	0	0	0	0	0	0	1	0	0	0	0	0	0	1	0	0	0	0	0	1	0	1	0	0	0
Hesperiidae	Hesperiinae	Baorini	Caltoris cormasa	(Hewitson, 1876)	0	0	0	1	0	0	0	0	0	0	0	0	0	0	0	0	0	0	0	0	0	0	1	0	0	0	0	0	0	1	0	0	1	0	0	0	0	1	0	0	0
Hesperiidae	Hesperiinae	Baorini	Caltoris kumara	(Moore, 1878)	0	1	1	1	0	0	1	0	0	1	1	0	0	0	0	1	1	0	0	1	1	0	1	0	1	1	0	0	0	1	1	1	1	0	1	1	0	1	0	0	0
Hesperiidae	Hesperiinae	Baorini	Caltoris philippina	(Herrich-Schäffer, 1869)	0	0	0	1	0	0	0	0	0	1	0	0	0	0	0	1	1	0	0	0	1	0	0	0	0	1	0	0	0	0	1	0	0	0	0	1	0	1	0	0	0
Hesperiidae	Hesperiinae	Baorini	Caltoris plebeia	(de Nicéville, 1887)	0	0	0	1	0	0	0	0	0	0	0	0	0	0	0	0	0	0	0	0	0	0	1	0	0	0	0	0	0	1	0	0	1	0	1	1	0	1	0	0	0
Hesperiidae	Hesperiinae	Baorini	Caltoris sirius	(Evans, 1926)	0	0	1	1	0	0	0	0	0	0	0	0	0	0	0	0	0	0	0	0	0	1	1	0	0	0	0	0	0	0	0	0	1	0	0	0	0	1	0	0	0
Hesperiidae	Hesperiinae	Baorini	Caltoris tulsi	(de Nicéville, [1884])	0	0	1	1	0	0	0	0	0	0	0	0	0	0	0	0	0	0	0	0	0	1	1	0	1	0	0	0	0	1	0	0	0	0	1	1	0	1	0	0	0
Hesperiidae	Hesperiinae	Baorini	Iton semamora	(Moore, [1866])	0	0	1	1	0	0	0	0	0	0	0	0	0	0	0	0	0	0	0	0	0	1	1	1	1	0	0	0	0	1	0	0	1	0	0	1	0	1	0	0	0
Hesperiidae	Hesperiinae	Taractrocerini	Taractrocera ceramas	(Hewitson, 1868)	0	1	0	0	0	0	0	0	0	1	1	0	0	0	0	1	1	0	0	0	1	1	0	0	0	0	0	0	0	0	1	0	0	0	0	0	0	1	0	0	0
Hesperiidae	Hesperiinae	Taractrocerini	Taractrocera danna	(Moore, 1865)	0	0	0	0	0	0	0	0	0	0	0	0	1	1	0	0	0	1	0	0	0	0	0	0	0	0	0	0	0	1	0	0	0	0	1	0	0	1	0	0	0
Hesperiidae	Hesperiinae	Taractrocerini	Taractrocera maevius	(Fabricius, 1793)	0	1	0	1	0	0	0	0	1	1	1	1	1	1	1	1	1	0	0	1	1	0	1	0	0	0	1	1	0	1	1	0	1	1	1	1	0	1	0	0	0
Hesperiidae	Hesperiinae	Taractrocerini	Oriens concinna	(Elwes & Edwards, 1897)	0	0	0	0	0	0	0	0	0	0	0	0	0	0	0	1	1	0	0	0	0	0	0	0	0	0	0	0	0	0	1	0	0	0	0	0	0	1	0	0	1
Hesperiidae	Hesperiinae	Taractrocerini	Oriens gola	(Moore, 1877)	1	0	1	1	1	0	0	0	0	0	0	0	0	0	0	0	0	0	0	0	0	1	1	0	0	0	0	0	0	1	0	0	1	1	0	1	0	1	0	0	0
Hesperiidae	Hesperiinae	Taractrocerini	Oriens goloides	(Moore, [1881])	0	1	1	1	0	0	0	0	0	1	0	0	1	0	0	1	1	0	0	0	1	1	1	1	0	0	0	0	0	1	1	0	1	0	1	1	0	1	0	0	0
Hesperiidae	Hesperiinae	Taractrocerini	Oriens paragola	(de Nicéville, 1895)	1	0	0	0	0	0	0	0	0	0	0	0	0	0	0	0	0	0	0	0	0	0	0	0	0	0	0	0	0	0	0	0	0	0	0	0	0	1	0	0	0
Hesperiidae	Hesperiinae	Taractrocerini	Potanthus confucius	(C. & R. Felder, 1862)	1	0	1	1	0	0	0	0	0	1	0	0	0	0	0	1	1	0	0	0	1	1	1	0	1	0	0	0	0	1	1	0	0	0	0	1	0	1	0	0	0
Hesperiidae	Hesperiinae	Taractrocerini	Potanthus dara	(Kollar, [1844])	0	0	0	0	0	0	0	0	0	0	0	0	1	1	0	0	0	0	0	0	0	0	0	0	0	0	0	0	0	0	0	0	0	0	1	0	0	1	0	0	0
Hesperiidae	Hesperiinae	Taractrocerini	Potanthus ganda	(Fruhstorfer, 1911)	0	0	0	1	0	0	0	0	0	0	0	0	0	0	0	0	0	0	0	0	0	0	1	0	0	0	0	0	0	0	0	0	0	0	0	0	0	1	0	0	0
Hesperiidae	Hesperiinae	Taractrocerini	Potanthus flavus	(Murray, 1875)	0	0	0	1	0	0	0	0	0	0	0	0	0	0	0	0	0	0	0	0	0	0	0	0	1	0	0	0	0	0	0	0	0	0	0	0	0	1	0	0	0
Hesperiidae	Hesperiinae	Taractrocerini	Potanthus hetaerus	(Mabille, 1883)	1	0	0	0	0	0	0	0	0	0	0	0	0	0	0	0	0	0	0	0	0	0	0	0	0	0	0	0	0	0	0	0	0	0	0	0	0	1	0	0	0
Hesperiidae	Hesperiinae	Taractrocerini	Potanthus juno	(Evans, 1932)	0	0	0	1	0	0	0	0	0	0	0	0	0	0	0	0	0	0	0	0	0	0	1	0	0	0	0	0	0	0	0	0	0	0	0	0	0	1	0	0	0
Hesperiidae	Hesperiinae	Taractrocerini	Potanthus lydia	(Evans, 1934)	0	0	0	1	0	0	0	0	0	0	0	0	0	0	0	0	0	0	0	0	0	0	1	0	1	0	0	0	0	0	0	0	0	0	0	0	0	1	0	0	0
Hesperiidae	Hesperiinae	Taractrocerini	Potanthus mara	Evans, 1932	0	0	1	1	0	0	0	0	0	0	0	0	0	0	0	0	0	0	0	0	0	0	0	0	0	0	0	0	0	1	0	0	0	0	1	1	0	1	0	0	0
Hesperiidae	Hesperiinae	Taractrocerini	Potanthus mingo	(Edwards, 1866)	0	0	0	1	0	0	0	0	0	0	0	0	0	0	0	0	0	0	0	0	0	1	0	0	0	0	0	0	0	0	0	0	0	0	0	0	0	1	0	0	0
Hesperiidae	Hesperiinae	Taractrocerini	Potanthus nesta	(Evans, 1934)	0	0	0	1	1	0	0	0	0	0	0	0	0	0	0	0	0	0	0	0	0	0	1	0	0	0	0	0	0	1	0	0	0	0	0	1	0	1	0	0	0
Hesperiidae	Hesperiinae	Taractrocerini	Potanthus pallidus	(Evans, 1932)	0	0	0	1	0	0	0	0	0	0	0	0	1	0	0	1	1	0	0	0	0	0	1	0	0	0	0	0	0	1	1	0	1	0	1	1	0	1	0	0	0
Hesperiidae	Hesperiinae	Taractrocerini	Potanthus palnia	(Evans, 1914)	0	0	0	1	0	0	0	0	0	0	0	0	0	0	0	1	1	0	0	0	0	0	1	0	0	0	0	0	0	1	1	0	0	0	0	1	0	1	0	0	0
Hesperiidae	Hesperiinae	Taractrocerini	Potanthus pava	(Fruhstorfer, 1911)	0	0	0	1	0	0	0	0	0	0	0	0	0	0	0	1	1	0	0	0	1	0	1	0	0	0	0	0	0	1	1	0	0	0	1	1	0	1	0	0	0
Hesperiidae	Hesperiinae	Taractrocerini	Potanthus pseudomaesa	(Moore, [1881])	0	1	1	1	1	0	0	0	0	1	1	0	1	1	0	1	1	0	0	1	1	1	1	1	1	1	0	0	1	1	1	1	1	1	1	1	0	1	0	0	0
Hesperiidae	Hesperiinae	Taractrocerini	Potanthus rectifasciata	(Elwes & Edwards, 1897)	0	0	0	1	0	0	0	0	0	0	0	0	0	0	0	0	0	0	0	0	0	1	1	0	0	0	0	0	0	1	0	0	0	0	0	1	0	1	0	0	0
Hesperiidae	Hesperiinae	Taractrocerini	Potanthus sita	(Evans, 1932)	0	0	0	1	0	0	0	0	0	0	0	0	0	0	0	0	0	0	0	0	0	0	1	0	0	0	0	0	0	1	0	0	0	0	0	1	0	1	0	0	0
Hesperiidae	Hesperiinae	Taractrocerini	Potanthus trachala	(Mabille, 1878)	1	0	1	1	0	0	0	0	0	0	0	0	0	0	0	0	0	0	0	0	0	1	1	0	1	0	0	0	0	1	0	0	0	0	0	1	0	1	0	0	0
Hesperiidae	Hesperiinae	Taractrocerini	Telicota augias	(Linnaeus, 1763)	0	0	0	0	0	0	0	0	0	0	0	0	0	0	0	0	0	0	0	0	0	1	0	0	1	0	0	0	0	0	0	0	0	0	0	0	0	1	0	0	0
Hesperiidae	Hesperiinae	Taractrocerini	Telicota bambusae	(Moore, 1878)	0	1	1	1	1	0	1	0	1	1	1	1	1	0	1	1	1	0	0	1	1	1	1	1	1	1	1	1	0	1	1	1	1	1	1	1	0	1	0	0	0
Hesperiidae	Hesperiinae	Taractrocerini	Telicota besta	Evans, 1949	0	0	0	1	0	0	0	0	0	0	0	0	0	0	0	0	0	0	0	0	0	0	0	0	0	0	0	0	0	0	0	0	0	0	0	0	0	1	0	0	0
Hesperiidae	Hesperiinae	Taractrocerini	Telicota colon	(Fabricius, 1775)	1	1	1	1	0	0	1	0	1	1	1	1	1	1	0	1	1	0	0	1	1	1	1	0	1	1	0	1	1	1	1	1	1	1	1	1	0	1	0	0	0
Hesperiidae	Hesperiinae	Taractrocerini	Telicota linna	Evans, 1949	0	0	0	1	0	0	0	0	0	0	0	0	0	0	0	0	0	0	0	0	0	1	1	0	0	0	0	0	0	1	0	0	0	0	0	1	0	1	0	0	0
Hesperiidae	Hesperiinae	Taractrocerini	Telicota ohara	(Plötz, 1883)	0	0	0	1	0	0	0	0	0	0	0	0	1	0	0	0	0	0	0	0	0	0	1	0	1	0	0	0	0	1	0	0	1	0	0	1	0	1	0	0	0
Hesperiidae	Hesperiinae	Taractrocerini	Cephrenes acalle	(Hopffer, 1874)	1	0	1	1	0	0	1	0	0	1	0	0	0	0	0	1	1	0	0	0	1	1	1	0	1	0	0	0	0	1	1	0	1	0	1	1	0	1	0	0	0
Papilionidae	Papilioninae	Troidini	Losaria coon	(Fabricius, 1793)	1	0	1	1	0	0	0	0	0	0	0	0	0	0	0	0	0	0	0	0	0	1	1	0	0	0	0	0	0	0	0	0	0	0	0	0	0	1	0	0	0
Papilionidae	Papilioninae	Troidini	Losaria rhodifer	(Butler, 1876)	1	0	0	0	0	0	0	0	0	0	0	0	0	0	0	0	0	0	0	0	0	0	0	0	0	0	0	0	0	0	0	0	0	0	0	0	0	1	0	0	1
Papilionidae	Papilioninae	Troidini	Pachliopta aristolochiae	(Fabricius, 1775)	1	1	1	1	1	1	1	1	1	1	1	1	1	1	1	1	1	0	0	1	1	1	1	1	1	1	1	1	1	1	1	1	1	1	1	1	0	1	0	0	0
Papilionidae	Papilioninae	Troidini	Pachliopta hector	(Linnaeus, 1758)	1	1	0	1	0	0	1	0	0	1	1	1	0	0	1	1	1	0	0	1	1	0	0	0	0	1	1	0	1	0	1	1	0	0	1	1	0	1	0	0	0
Papilionidae	Papilioninae	Troidini	Pachliopta pandiyana	(Moore, 1881)	0	0	0	0	0	0	0	0	0	1	0	0	0	0	0	1	1	0	0	0	1	0	0	0	0	0	0	0	0	0	1	0	0	0	0	0	0	1	0	0	1
Papilionidae	Papilioninae	Troidini	Troides aeacus	(C. & R. Felder, 1860)	0	0	1	1	1	0	0	0	0	0	0	0	0	0	0	0	0	0	0	0	0	1	1	0	1	0	0	0	0	1	0	0	0	0	1	1	0	1	0	0	0
Papilionidae	Papilioninae	Troidini	Troides helena	(Linnaeus, 1758)	1	1	1	1	1	0	0	0	0	0	0	0	0	0	0	0	0	0	0	0	0	1	1	1	1	1	0	0	0	1	0	0	1	0	0	1	0	1	0	0	0
Papilionidae	Papilioninae	Troidini	Troides minos	(Cramer, [1779])	0	1	0	0	0	0	0	0	0	1	0	0	0	0	0	1	1	0	0	0	1	0	0	0	0	0	1	0	0	0	1	0	0	0	0	0	0	1	0	0	1
Papilionidae	Papilioninae	Troidini	Atrophaneura aidoneus	(Doubleday, 1845)	0	0	1	1	0	0	0	0	0	0	0	0	0	0	0	0	0	0	0	0	0	1	1	1	1	0	0	0	0	1	0	0	0	0	1	1	0	1	0	0	0
Papilionidae	Papilioninae	Troidini	Atrophaneura varuna	(White, 1842)	0	0	1	1	1	0	0	0	0	0	0	0	0	0	0	0	0	0	0	0	0	1	1	1	1	0	0	0	0	1	0	0	1	0	1	1	0	1	0	0	0
Papilionidae	Papilioninae	Troidini	Atrophaneura sycorax	(Grose-Smith, 1885)	0	0	0	1	0	0	0	0	0	0	0	0	0	0	0	0	0	0	0	0	0	0	0	0	0	0	0	0	0	0	0	0	0	0	0	0	0	1	0	0	0
Papilionidae	Papilioninae	Troidini	Byasa crassipes	(Oberthür, 1893)	0	0	1	0	0	0	0	0	0	0	0	0	0	0	0	0	0	0	0	0	0	1	0	0	1	0	0	0	0	0	0	0	0	0	0	0	0	1	0	0	0
Papilionidae	Papilioninae	Troidini	Byasa dasarada	(Moore, 1857)	0	0	1	1	0	0	0	0	0	0	0	0	1	1	0	0	0	0	0	0	0	1	1	0	1	0	0	0	0	1	0	0	0	0	1	1	0	1	0	0	0
Papilionidae	Papilioninae	Troidini	Byasa latreillei	(Donovan, 1826)	0	0	1	0	0	0	0	0	0	0	0	0	0	0	0	0	0	0	0	0	0	1	0	0	1	0	0	0	0	1	0	0	0	0	1	1	0	1	0	0	0
Papilionidae	Papilioninae	Troidini	Byasa nevilli	(Wood-Mason, 1882)	0	0	0	1	0	0	0	0	0	0	0	0	0	0	0	0	0	0	0	0	0	0	1	0	0	0	0	0	0	0	0	0	0	0	0	0	0	1	0	0	0
Papilionidae	Papilioninae	Troidini	Byasa plutonius	(Oberthür, 1876)	0	0	0	0	0	0	0	0	0	0	0	0	0	0	0	0	0	0	0	0	0	1	0	0	1	0	0	0	0	1	0	0	0	0	0	1	0	1	0	0	0
Papilionidae	Papilioninae	Troidini	Byasa polla	(de Nicéville, 1897)	0	0	1	0	0	0	0	0	0	0	0	0	0	0	0	0	0	0	0	0	0	1	0	0	1	0	0	0	0	0	0	0	0	0	0	0	0	1	0	0	0
Papilionidae	Papilioninae	Troidini	Byasa polyeuctes	(Doubleday, 1842)	0	0	1	1	0	0	0	0	0	0	0	0	1	1	0	0	0	0	0	0	0	1	1	0	1	0	0	0	0	1	0	0	1	0	1	1	0	1	0	0	0
Papilionidae	Papilioninae	Papilionini	Papilio agestor	Gray, 1831	0	0	1	1	0	1	0	0	0	0	0	1	1	1	0	0	0	0	0	0	0	1	1	0	1	0	0	0	0	1	0	0	0	0	1	1	0	1	0	0	0
Papilionidae	Papilioninae	Papilionini	Papilio alcmenor	C. & R. Felder, [1864]	0	0	1	1	0	0	0	0	0	0	0	0	0	0	0	0	0	0	0	0	0	1	1	1	1	0	0	0	0	1	0	0	0	0	1	1	0	1	0	0	0
Papilionidae	Papilioninae	Papilionini	Papilio arcturus	Westwood, 1842	0	0	1	0	0	0	0	0	0	0	0	0	1	1	0	0	0	0	0	0	0	1	1	0	1	0	0	0	0	1	0	0	0	0	1	1	0	1	0	0	0
Papilionidae	Papilioninae	Papilionini	Papilio bianor	Cramer, [1777]	0	0	1	1	0	0	0	0	0	0	0	0	1	1	0	0	0	1	0	0	0	1	1	1	1	0	0	0	0	1	0	0	1	0	1	1	0	1	0	0	0
Papilionidae	Papilioninae	Papilionini	Papilio bootes	Westwood, 1842	0	0	1	0	0	0	0	0	0	0	0	0	0	0	0	0	0	0	0	0	0	1	1	1	1	0	0	0	0	1	0	0	0	0	1	1	0	1	0	0	0
Papilionidae	Papilioninae	Papilionini	Papilio buddha	Westwood, 1872	0	0	0	0	0	0	0	0	0	1	0	0	0	0	0	1	1	0	0	0	1	0	0	0	0	0	0	0	0	0	1	0	0	0	0	0	0	1	0	0	1
Papilionidae	Papilioninae	Papilionini	Papilio castor	Westwood, 1842	0	0	1	1	0	0	0	0	0	0	0	0	0	0	0	0	0	0	0	0	0	1	1	1	1	0	0	0	0	1	0	0	1	0	0	1	0	1	0	0	0
Papilionidae	Papilioninae	Papilionini	Papilio clytia	Linnaeus, 1758	1	1	1	1	1	1	1	0	1	1	1	1	1	1	1	1	1	0	0	1	1	1	1	1	1	1	0	1	0	1	1	1	1	1	1	1	0	1	0	0	0
Papilionidae	Papilioninae	Papilionini	Papilio crino	Fabricius, 1793	0	1	0	0	0	0	1	0	0	0	0	0	0	0	1	1	1	0	0	1	1	0	0	0	0	1	1	0	0	0	1	1	0	0	0	1	0	1	0	0	0
Papilionidae	Papilioninae	Papilionini	Papilio demoleus	Linnaeus, 1758	1	1	1	1	1	1	1	1	1	1	1	1	1	1	1	1	1	0	1	1	1	1	1	1	1	1	1	1	1	1	1	1	1	1	1	1	0	1	0	0	0
Papilionidae	Papilioninae	Papilionini	Papilio dravidarum	Wood-Mason, 1880	0	0	0	0	0	0	0	0	0	1	0	0	0	0	0	1	1	0	0	0	1	0	0	0	0	0	0	0	0	0	1	0	0	0	0	0	0	1	0	0	1
Papilionidae	Papilioninae	Papilionini	Papilio elephenor	Doubleday, 1845	0	0	1	1	0	0	0	0	0	0	0	0	0	0	0	0	0	0	0	0	0	0	1	0	1	0	0	0	0	0	0	0	0	0	0	1	0	1	0	0	0
Papilionidae	Papilioninae	Papilionini	Papilio epycides	Hewitson, 1864	0	0	1	1	0	0	0	0	0	0	0	0	0	0	0	0	0	0	0	0	0	1	1	0	1	0	0	0	0	1	0	0	0	0	0	1	0	1	0	0	0
Papilionidae	Papilioninae	Papilionini	Papilio helenus	Linnaeus, 1758	0	1	1	1	1	0	0	0	0	1	1	0	0	0	0	1	1	0	0	0	1	1	1	1	1	0	0	0	0	1	1	0	1	0	1	1	0	1	0	0	0
Papilionidae	Papilioninae	Papilionini	Papilio krishna	Moore, 1857	0	0	1	1	0	0	0	0	0	0	0	0	0	0	0	0	0	0	0	0	0	1	0	0	1	0	0	0	0	1	0	0	0	0	1	1	0	1	0	0	0
Papilionidae	Papilioninae	Papilionini	Papilio liomedon	Moore, [1875]	0	0	0	0	0	0	0	0	0	1	0	0	0	0	0	1	1	0	0	0	0	0	0	0	0	0	0	0	0	0	1	0	0	0	0	0	0	1	0	0	1
Papilionidae	Papilioninae	Papilionini	Papilio machaon	Linnaeus, 1758	0	0	1	0	0	0	0	0	0	0	0	0	1	1	0	0	0	1	0	0	0	1	1	0	1	0	0	1	0	1	0	0	0	0	1	0	0	0	1	0	0
Papilionidae	Papilioninae	Papilionini	Papilio mayo	Atkinson, [1874]	1	0	0	0	0	0	0	0	0	0	0	0	0	0	0	0	0	0	0	0	0	0	0	0	0	0	0	0	0	0	0	0	0	0	0	0	0	1	0	0	1
Papilionidae	Papilioninae	Papilionini	Papilio memnon	Linnaeus, 1758	1	0	1	1	1	0	0	0	0	0	0	0	0	0	0	0	0	0	0	0	0	1	1	1	1	0	0	0	0	1	0	0	1	0	0	1	0	1	0	0	0
Papilionidae	Papilioninae	Papilionini	Papilio nephelus	Boisduval, 1836	0	0	1	1	0	0	0	0	0	0	0	0	0	0	0	0	0	0	0	0	0	1	1	0	1	1	0	0	0	1	0	0	1	0	0	1	0	1	0	0	0
Papilionidae	Papilioninae	Papilionini	Papilio palinurus	Fabricius, 1787	0	0	0	0	0	0	0	0	0	0	0	0	0	0	0	0	0	0	0	0	0	0	0	0	0	0	0	0	0	0	0	0	0	0	0	1	0	1	0	0	0
Papilionidae	Papilioninae	Papilionini	Papilio paradoxa	(Zinken, 1831)	0	0	1	1	0	0	0	0	0	0	0	0	0	0	0	0	0	0	0	0	0	1	1	0	1	0	0	0	0	0	0	0	0	0	0	0	0	1	0	0	0
Papilionidae	Papilioninae	Papilionini	Papilio paris	Linnaeus, 1758	0	1	1	1	0	0	1	0	0	1	0	0	0	0	1	1	1	0	0	0	1	1	1	1	1	1	0	0	0	1	1	0	0	0	1	1	0	1	0	0	0
Papilionidae	Papilioninae	Papilionini	Papilio polymnestor	Cramer, [1775]	0	1	0	0	1	0	1	1	0	1	1	0	0	0	1	1	1	0	0	1	1	0	1	0	0	1	1	0	0	0	1	1	0	0	0	1	0	1	0	0	0
Papilionidae	Papilioninae	Papilionini	Papilio polytes	Linnaeus, 1758	1	1	1	1	1	1	1	1	1	1	1	1	1	1	1	1	1	0	1	1	1	1	1	1	1	1	1	1	1	1	1	1	1	1	1	1	0	1	0	0	0
Papilionidae	Papilioninae	Papilionini	Papilio prexaspes	C. & R. Felder, 1865	1	0	0	0	0	0	0	0	0	0	0	0	0	0	0	0	0	0	0	0	0	0	0	0	0	0	0	0	0	0	0	0	0	0	0	0	0	1	0	0	0
Papilionidae	Papilioninae	Papilionini	Papilio protenor	Cramer, [1775]	0	0	1	1	0	1	0	0	0	0	0	0	1	1	0	0	0	0	0	0	0	1	1	1	1	0	0	0	0	1	0	0	0	0	1	1	0	1	0	0	0
Papilionidae	Papilioninae	Papilionini	Papilio slateri	Hewitson, 1859	0	0	0	1	0	0	0	0	0	0	0	0	0	0	0	0	0	0	0	0	0	1	1	0	1	0	0	0	0	1	0	0	0	0	0	1	0	1	0	0	0
Papilionidae	Papilioninae	Papilionini	Papilio xuthus	Linnaeus, 1767	0	0	1	0	0	0	0	0	0	0	0	0	0	0	0	0	0	0	0	0	0	0	0	0	0	0	0	0	0	0	0	0	0	0	0	0	0	1	0	0	0
Papilionidae	Papilioninae	Leptocircini	Graphium adonarensis	(Rothschild, 1896)	0	0	0	1	0	0	0	0	0	0	0	0	0	0	0	0	0	0	0	0	0	0	1	0	0	0	0	0	0	0	0	0	0	0	0	0	0	1	0	0	0
Papilionidae	Papilioninae	Leptocircini	Graphium agamemnon	(Linnaeus, 1758)	1	1	1	1	1	1	1	0	0	1	1	0	1	0	1	1	1	0	0	1	1	1	1	1	1	1	1	0	1	1	1	1	1	0	1	1	0	1	0	0	0
Papilionidae	Papilioninae	Leptocircini	Graphium agetes	(Westwood, 1843)	0	0	1	1	0	0	0	0	0	0	0	0	0	0	0	0	0	0	0	0	0	1	1	0	1	0	0	0	0	1	0	0	0	0	0	1	0	1	0	0	0
Papilionidae	Papilioninae	Leptocircini	Graphium albociliatis	(Fruhstorfer, 1901)	0	0	1	1	0	0	0	0	0	0	0	0	0	0	0	0	0	0	0	0	0	1	1	1	1	0	0	0	0	0	0	0	0	0	0	0	0	1	0	0	0
Papilionidae	Papilioninae	Leptocircini	Graphium antiphates	(Cramer, [1775])	0	0	1	1	0	0	1	0	0	1	0	0	0	0	1	1	1	0	0	0	0	1	1	1	1	1	0	0	0	1	1	0	1	0	0	1	0	1	0	0	0
Papilionidae	Papilioninae	Leptocircini	Graphium aristeus	(Stoll, [1780])	0	0	0	1	0	0	0	0	0	0	0	0	0	0	0	0	0	0	0	0	0	1	1	0	1	0	0	0	0	1	0	0	0	0	0	1	0	1	0	0	0
Papilionidae	Papilioninae	Leptocircini	Graphium arycles	(Boisduval, 1836)	0	0	0	0	0	0	0	0	0	0	0	0	0	0	0	0	0	0	0	0	0	1	0	1	1	0	0	0	0	0	0	0	0	0	0	0	0	1	0	0	0
Papilionidae	Papilioninae	Leptocircini	Graphium chironides	(Honrath, 1884)	0	0	1	1	1	0	0	0	0	0	0	0	0	0	0	0	0	0	0	0	0	1	1	0	1	0	0	0	0	1	0	0	0	0	0	1	0	1	0	0	0
Papilionidae	Papilioninae	Leptocircini	Graphium cloanthus	(Westwood, 1841)	0	0	1	1	0	0	0	0	0	0	0	0	1	1	0	0	0	0	0	0	0	1	1	1	1	0	0	0	0	1	0	0	0	0	1	1	0	1	0	0	0
Papilionidae	Papilioninae	Leptocircini	Graphium doson	(C. & R. Felder, 1864)	0	1	1	1	1	1	1	0	1	1	1	1	1	1	1	1	1	0	0	1	1	1	1	1	1	1	1	1	1	1	1	1	1	1	1	1	0	1	0	0	0
Papilionidae	Papilioninae	Leptocircini	Graphium epaminondas	(Oberthür, 1879)	1	0	0	0	0	0	0	0	0	0	0	0	0	0	0	0	0	0	0	0	0	0	0	0	0	0	0	0	0	0	0	0	0	0	0	0	0	1	0	0	1
Papilionidae	Papilioninae	Leptocircini	Graphium eurous	(Leech, [1893])	0	0	1	0	0	0	0	0	0	0	0	0	1	1	0	0	0	0	0	0	0	1	1	0	1	0	0	0	0	1	0	0	0	0	1	1	0	1	0	0	0
Papilionidae	Papilioninae	Leptocircini	Graphium eurypylus	(Linnaeus, 1758)	1	1	1	1	0	0	0	0	0	0	0	0	0	0	0	0	0	0	0	0	0	1	1	1	0	0	0	0	0	1	0	0	0	0	0	1	0	1	0	0	0
Papilionidae	Papilioninae	Leptocircini	Graphium macareus	(Godart, 1819)	0	0	1	1	0	0	0	0	0	0	0	0	0	0	0	0	0	0	0	0	0	1	1	0	1	0	0	0	0	1	0	0	0	0	0	1	0	1	0	0	0
Papilionidae	Papilioninae	Leptocircini	Graphium garhwalica	Katayama, 1988	0	0	0	0	0	0	0	0	0	0	0	0	0	0	0	0	0	0	0	0	0	0	0	0	0	0	0	0	0	0	0	0	0	0	1	0	0	1	0	0	0
Papilionidae	Papilioninae	Leptocircini	Graphium paphus	(de Nicéville, 1886)	0	0	1	0	0	0	0	0	0	0	0	0	0	0	0	0	0	0	0	0	0	0	1	0	1	0	0	0	0	1	0	0	0	0	0	1	0	1	0	0	0
Papilionidae	Papilioninae	Leptocircini	Graphium megarus	(Westwood, 1844)	0	0	1	1	0	0	0	0	0	0	0	0	0	0	0	0	0	0	0	0	0	1	1	0	1	0	0	0	0	0	0	0	0	0	0	0	0	1	0	0	0
Papilionidae	Papilioninae	Leptocircini	Graphium nomius	(Esper, 1799)	0	1	1	1	1	0	1	0	1	1	1	1	1	0	1	1	1	0	0	1	1	1	1	0	0	1	0	0	1	1	1	1	0	1	1	1	0	1	0	0	0
Papilionidae	Papilioninae	Leptocircini	Graphium septentrionicolus	Page & Treadaway, 2013	0	0	0	1	0	0	0	0	0	0	0	0	0	0	0	0	0	0	0	0	0	0	1	0	0	0	0	0	0	0	0	0	0	0	0	0	0	1	0	0	0
Papilionidae	Papilioninae	Leptocircini	Graphium sarpedon	(Linnaeus, 1758)	0	0	1	1	1	0	0	0	1	0	0	0	1	1	0	0	0	0	0	0	0	1	1	1	1	0	0	0	0	1	0	0	1	0	1	1	0	1	0	0	0
Papilionidae	Papilioninae	Leptocircini	Graphium teredon	(C. & R. Felder, 1865)	0	1	0	0	0	0	1	0	0	1	1	0	0	0	0	1	1	0	0	1	1	0	0	0	0	1	0	0	1	0	1	1	0	0	0	0	0	1	0	0	0
Papilionidae	Papilioninae	Leptocircini	Graphium xenocles	(Doubleday, 1842)	0	0	1	1	0	0	0	0	0	0	0	0	0	0	0	0	0	0	0	0	0	1	1	1	1	0	0	0	0	1	0	0	0	0	1	1	0	1	0	0	0
Papilionidae	Papilioninae	Leptocircini	Lamproptera curius	(Fabricius, 1787)	0	0	1	1	0	0	0	0	0	0	0	0	0	0	0	0	0	0	0	0	0	1	1	1	1	0	0	0	0	0	0	0	1	0	0	0	0	1	0	0	0
Papilionidae	Papilioninae	Leptocircini	Lamproptera meges	(Zinken, 1831)	0	0	1	1	0	0	0	0	0	0	0	0	0	0	0	0	0	0	0	0	0	1	1	1	1	0	0	0	0	0	0	0	0	0	0	0	0	1	0	0	0
Papilionidae	Papilioninae	Teinopalpini	Meandrusa lachinus	(Fruhstorfer, 1902)	0	0	1	1	0	0	0	0	0	0	0	0	0	0	0	0	0	0	0	0	0	1	1	0	1	0	0	0	0	1	0	0	0	0	1	1	0	1	0	0	0
Papilionidae	Papilioninae	Teinopalpini	Meandrusa payeni	(Boisduval, 1836)	0	0	1	1	0	0	0	0	0	0	0	0	0	0	0	0	0	0	0	0	0	1	1	0	0	0	0	0	0	1	0	0	0	0	0	1	0	1	0	0	0
Papilionidae	Papilioninae	Teinopalpini	Teinopalpus imperialis	Hope, 1843	0	0	1	0	0	0	0	0	0	0	0	0	0	0	0	0	0	0	0	0	0	1	1	0	1	0	0	0	0	1	0	0	0	0	0	1	0	1	0	0	0
Papilionidae	Parnassiinae	Zerynthini	Bhutanitis lidderdalii	Atkinson, 1873	0	0	1	0	0	0	0	0	0	0	0	0	0	0	0	0	0	0	0	0	0	1	1	0	1	0	0	0	0	1	0	0	0	0	0	1	0	1	0	0	0
Papilionidae	Parnassiinae	Zerynthini	Bhutanitis ludlowi	Gabriel, 1942	0	0	1	0	0	0	0	0	0	0	0	0	0	0	0	0	0	0	0	0	0	0	0	0	0	0	0	0	0	0	0	0	0	0	0	0	0	1	0	0	0
Papilionidae	Parnassiinae	Parnassiini	Parnassius actius	(Eversmann, 1843)	0	0	0	0	0	0	0	0	0	0	0	0	1	0	0	0	0	1	0	0	0	0	0	0	0	0	0	0	0	0	0	0	0	0	0	0	0	0	1	0	0
Papilionidae	Parnassiinae	Parnassiini	Parnassius epaphus	Oberthür, 1879	0	0	0	0	0	0	0	0	0	0	0	0	1	1	0	0	0	1	0	0	0	0	0	0	0	0	0	0	0	1	0	0	0	0	1	0	0	0	1	0	0
Papilionidae	Parnassiinae	Parnassiini	Parnassius jacquemontii	Boisduval, 1836	0	0	0	0	0	0	0	0	0	0	0	0	1	1	0	0	0	1	0	0	0	0	0	0	0	0	0	0	0	0	0	0	0	0	1	0	0	0	1	0	0
Papilionidae	Parnassiinae	Parnassiini	Parnassius tianschanicus	Oberthür, 1879	0	0	0	0	0	0	0	0	0	0	0	0	0	0	0	0	0	1	0	0	0	0	0	0	0	0	0	0	0	0	0	0	0	0	0	0	0	0	1	0	0
Papilionidae	Parnassiinae	Parnassiini	Parnassius charltonius	Gray, 1853	0	0	0	0	0	0	0	0	0	0	0	0	1	1	0	0	0	1	0	0	0	0	0	0	0	0	0	0	0	0	0	0	0	0	1	0	0	0	1	0	0
Papilionidae	Parnassiinae	Parnassiini	Parnassius loxias	Püngeler, 1901	0	0	0	0	0	0	0	0	0	0	0	0	0	0	0	0	0	1	0	0	0	0	0	0	0	0	0	0	0	0	0	0	0	0	0	0	0	0	1	0	0
Papilionidae	Parnassiinae	Parnassiini	Parnassius augustus	Fruhstorfer, 1903	0	0	0	0	0	0	0	0	0	0	0	0	0	0	0	0	0	0	0	0	0	0	0	0	0	0	0	0	0	1	0	0	0	0	0	1	0	0	1	0	0
Papilionidae	Parnassiinae	Parnassiini	Parnassius acdestis	Grum-Grshimailo, 1891	0	0	0	0	0	0	0	0	0	0	0	0	1	0	0	0	0	1	0	0	0	0	0	0	0	0	0	0	0	1	0	0	0	0	0	0	0	0	1	0	0
Papilionidae	Parnassiinae	Parnassiini	Parnassius staudingeri	Bang-Haas, 1882	0	0	0	0	0	0	0	0	0	0	0	0	1	0	0	0	0	1	0	0	0	0	0	0	0	0	0	0	0	0	0	0	0	0	0	0	0	0	1	0	0
Papilionidae	Parnassiinae	Parnassiini	Parnassius stenosemus	Honrath, 1890	0	0	0	0	0	0	0	0	0	0	0	0	1	1	0	0	0	1	0	0	0	0	0	0	0	0	0	0	0	0	0	0	0	0	1	0	0	0	1	0	0
Papilionidae	Parnassiinae	Parnassiini	Parnassius stoliczkanus	Felder, 1865	0	0	0	0	0	0	0	0	0	0	0	0	1	0	0	0	0	1	0	0	0	0	0	0	0	0	0	0	0	0	0	0	0	0	1	0	0	0	1	0	0
Papilionidae	Parnassiinae	Parnassiini	Parnassius acco	Gray, [1853]	0	0	0	0	0	0	0	0	0	0	0	0	1	0	0	0	0	1	0	0	0	0	0	0	0	0	0	0	0	1	0	0	0	0	0	0	0	0	1	0	0
Papilionidae	Parnassiinae	Parnassiini	Parnassius maharaja	Avinoff, 1916	0	0	0	0	0	0	0	0	0	0	0	0	0	0	0	0	0	1	0	0	0	0	0	0	0	0	0	0	0	0	0	0	0	0	0	0	0	0	1	0	0
Papilionidae	Parnassiinae	Parnassiini	Parnassius hardwickii	Gray, 1831	0	0	1	0	0	0	0	0	0	0	0	0	1	1	0	0	0	1	0	0	0	0	0	0	0	0	0	0	0	1	0	0	0	0	1	0	0	0	1	0	0
Papilionidae	Parnassiinae	Parnassiini	Parnassius simo	Gray, 1853	0	0	0	0	0	0	0	0	0	0	0	0	1	1	0	0	0	1	0	0	0	0	0	0	0	0	0	0	0	1	0	0	0	0	1	0	0	0	1	0	0
Papilionidae	Parnassiinae	Parnassiini	Parnassius hunnyngtoni	Avinoff, 1916	0	0	0	0	0	0	0	0	0	0	0	0	0	0	0	0	0	0	0	0	0	0	0	0	0	0	0	0	0	1	0	0	0	0	0	0	0	0	1	0	0
Papilionidae	Parnassiinae	Parnassiini	Parnassius dongalaica	Tytler, 1926	0	0	0	0	0	0	0	0	0	0	0	0	0	0	0	0	0	0	0	0	0	0	0	0	0	0	0	0	0	1	0	0	0	0	0	0	0	0	1	0	0
Pieridae	Coliadinae		Catopsilia pomona	(Fabricius, 1775)	1	1	1	1	1	1	1	1	1	1	1	1	1	1	1	1	1	0	0	1	1	1	1	1	1	1	1	1	1	1	1	1	1	1	1	1	0	1	0	0	0
Pieridae	Coliadinae		Catopsilia pyranthe	(Linnaeus, 1758)	1	1	1	1	1	1	1	1	1	1	1	1	1	1	1	1	1	1	0	1	1	1	1	1	1	1	1	1	1	1	1	1	1	1	1	1	0	1	0	0	0
Pieridae	Coliadinae		Catopsilia scylla	(Linnaeus, 1763)	1	0	0	0	0	0	0	0	0	0	0	0	0	0	0	0	0	0	0	0	0	0	0	0	0	0	0	0	0	0	0	0	0	0	0	0	0	1	0	0	0
Pieridae	Coliadinae		Dercas verhuelli	(van der Hoeven, 1839)	0	0	1	1	0	0	0	0	0	0	0	0	0	0	0	0	0	0	0	0	0	1	1	0	1	0	0	0	0	1	0	0	0	0	0	1	0	1	0	0	0
Pieridae	Coliadinae		Dercas lycorias	(Doubleday, 1842)	0	0	1	0	0	0	0	0	0	0	0	0	0	0	0	0	0	0	0	0	0	1	1	0	1	0	0	0	0	1	0	0	0	0	0	1	0	1	0	0	0
Pieridae	Coliadinae		Gonepteryx amintha	(Blanchard, 1871)	0	0	1	0	0	0	0	0	0	0	0	0	0	0	0	0	0	0	0	0	0	0	0	0	0	0	0	0	0	0	0	0	0	0	0	0	0	0	1	0	0
Pieridae	Coliadinae		Gonepteryx chitralensis	(Moore, 1906)	0	0	0	0	0	0	0	0	0	0	0	0	0	0	0	0	0	1	0	0	0	0	0	0	0	0	0	0	0	0	0	0	0	0	0	0	0	0	1	0	0
Pieridae	Coliadinae		Gonepteryx mahaguru	(Gistel, 1857)	0	0	0	0	0	0	0	0	0	0	0	0	1	1	0	0	0	0	0	0	0	0	0	0	0	0	0	0	0	0	0	0	0	0	1	0	0	0	1	0	0
Pieridae	Coliadinae		Gonepteryx nepalensis	Doubleday, [1847]	0	0	1	0	0	0	0	0	0	0	0	0	1	1	0	0	0	1	0	0	0	0	0	0	0	0	0	0	0	1	0	0	0	0	1	1	0	0	1	0	0
Pieridae	Coliadinae		Gandaca harina	(Horsfield, 1829)	1	1	1	1	0	0	1	0	0	0	0	0	0	0	0	0	0	0	0	0	0	1	1	0	0	1	0	0	0	1	0	0	1	0	1	1	0	1	0	0	0
Pieridae	Coliadinae		Eurema andersonii	(Moore, 1886)	1	1	1	1	0	0	0	0	1	1	0	0	0	0	0	1	1	0	0	0	1	1	1	1	0	1	0	0	0	1	1	0	1	1	1	1	0	1	0	0	0
Pieridae	Coliadinae		Eurema blanda	(Boisduval, 1836)	1	1	1	1	1	1	1	0	0	1	1	1	1	0	1	1	1	0	0	1	1	1	1	1	1	1	0	1	1	1	1	1	1	1	1	1	0	1	0	0	0
Pieridae	Coliadinae		Eurema brigitta	(Stoll, [1780])	1	1	1	1	1	0	1	0	1	1	1	1	1	1	1	1	1	0	0	1	1	1	1	0	1	1	1	1	1	1	1	1	0	1	1	1	0	0	0	1	0
Pieridae	Coliadinae		Eurema hecabe	(Linnaeus, 1758)	1	1	1	1	1	1	1	1	1	1	1	1	1	1	1	1	1	1	1	1	1	1	1	1	1	1	1	1	1	1	1	1	1	1	1	1	0	0	0	1	0
Pieridae	Coliadinae		Eurema laeta	(Boisduval, 1836)	1	1	1	1	1	0	1	1	1	1	1	1	1	1	1	1	1	0	0	1	1	1	1	1	1	1	0	1	1	1	1	1	1	1	1	1	0	1	0	0	0
Pieridae	Coliadinae		Eurema nilgiriensis	Yata, 1990	0	0	0	0	0	0	0	0	0	0	0	0	0	0	0	1	1	0	0	0	1	0	0	0	0	0	0	0	0	0	1	0	0	0	0	0	0	1	0	0	1
Pieridae	Coliadinae		Eurema simulatrix	(Semper, 1891)	0	0	1	1	0	0	0	0	0	0	0	0	0	0	0	0	0	0	0	0	0	0	1	1	0	0	0	0	0	1	0	0	1	0	0	1	0	1	0	0	0
Pieridae	Coliadinae		Colias alpherakii	Staudinger, 1882	0	0	0	0	0	0	0	0	0	0	0	0	0	0	0	0	0	1	0	0	0	0	0	0	0	0	0	0	0	0	0	0	0	0	0	0	0	0	1	0	0
Pieridae	Coliadinae		Colias berylla	Fawcett, 1904	0	0	0	0	0	0	0	0	0	0	0	0	0	0	0	0	0	0	0	0	0	0	0	0	0	0	0	0	0	1	0	0	0	0	0	0	0	0	1	0	0
Pieridae	Coliadinae		Colias cocandica	Erschoff, 1874	0	0	0	0	0	0	0	0	0	0	0	0	0	0	0	0	0	1	0	0	0	0	0	0	0	0	0	0	0	0	0	0	0	0	0	0	0	0	1	0	0
Pieridae	Coliadinae		Colias dubia	Elwes, 1906	0	0	0	0	0	0	0	0	0	0	0	0	0	0	0	0	0	0	0	0	0	0	0	0	0	0	0	0	0	1	0	0	0	0	0	0	0	0	1	0	0
Pieridae	Coliadinae		Colias eogene	C. & R. Felder, 1865	0	0	0	0	0	0	0	0	0	0	0	0	1	1	0	0	0	1	0	0	0	0	0	0	0	0	0	0	0	0	0	0	0	0	1	0	0	0	1	0	0
Pieridae	Coliadinae		Colias erate	(Esper, 1805)	0	0	0	0	0	1	0	0	0	0	0	0	1	1	0	0	0	1	0	0	0	0	0	0	0	0	0	1	0	0	0	0	0	0	1	0	0	0	1	0	0
Pieridae	Coliadinae		Colias fieldii	Ménétriés, 1855	0	0	1	1	1	0	0	0	1	0	1	1	1	1	0	0	0	1	0	0	1	1	1	0	1	0	0	1	1	1	0	0	0	1	1	1	0	0	1	0	0
Pieridae	Coliadinae		Colias ladakensis	C. & R. Felder, 1865	0	0	0	0	0	0	0	0	0	0	0	0	1	0	0	0	0	1	0	0	0	0	0	0	0	0	0	0	0	0	0	0	0	0	1	0	0	0	1	0	0
Pieridae	Coliadinae		Colias leechi	Grum-Grshimailo, 1893	0	0	0	0	0	0	0	0	0	0	0	0	0	0	0	0	0	1	0	0	0	0	0	0	0	0	0	0	0	0	0	0	0	0	0	0	0	0	1	0	0
Pieridae	Coliadinae		Colias marcopolo	Grum-Grshimailo, 1888	0	0	0	0	0	0	0	0	0	0	0	0	0	0	0	0	0	1	0	0	0	0	0	0	0	0	0	0	0	0	0	0	0	0	0	0	0	0	1	0	0
Pieridae	Coliadinae		Colias nilagiriensis	C. & R. Felder, 1859	0	0	0	0	0	0	0	0	0	0	0	0	0	0	0	0	1	0	0	0	0	0	0	0	0	0	0	0	0	0	1	0	0	0	0	0	0	1	0	0	1
Pieridae	Coliadinae		Colias nina	Fawcett, 1904	0	0	0	0	0	0	0	0	0	0	0	0	0	0	0	0	0	0	0	0	0	0	0	0	0	0	0	0	0	1	0	0	0	0	0	0	0	0	1	0	0
Pieridae	Coliadinae		Colias stoliczkana	Moore, 1878	0	0	0	0	0	0	0	0	0	0	0	0	1	1	0	0	0	1	0	0	0	0	0	0	0	0	0	0	0	1	0	0	0	0	0	0	0	0	1	0	0
Pieridae	Coliadinae		Colias thrasibulus	Fruhstorfer, 1910	0	0	0	0	0	0	0	0	0	0	0	0	0	0	0	0	0	1	0	0	0	0	0	0	0	0	0	0	0	0	0	0	0	0	0	0	0	0	1	0	0
Pieridae	Coliadinae		Colias wiskotti	Staudinger, 1882	0	0	0	0	0	0	0	0	0	0	0	0	0	0	0	0	0	1	0	0	0	0	0	0	0	0	0	0	0	0	0	0	0	0	0	0	0	0	1	0	0
Pieridae	Pierinae	Leptosiaini	Leptosia nina	(Fabricius, 1793)	1	1	1	1	1	0	1	0	1	1	1	1	1	0	1	1	1	0	0	1	1	1	1	0	1	1	1	1	1	1	1	1	1	1	1	1	0	1	0	0	0
Pieridae	Pierinae	Pierini	Baltia butleri	(Moore, 1882)	0	0	0	0	0	0	0	0	0	0	0	0	1	0	0	0	0	1	0	0	0	0	0	0	0	0	0	0	0	0	0	0	0	0	1	0	0	0	1	0	0
Pieridae	Pierinae	Pierini	Baltia shawii	(Bates, 1873)	0	0	0	0	0	0	0	0	0	0	0	0	0	0	0	0	0	1	0	0	0	0	0	0	0	0	0	0	0	0	0	0	0	0	0	0	0	0	1	0	0
Pieridae	Pierinae	Pierini	Baltia sikkima	Fruhstorfer, 1903	0	0	0	0	0	0	0	0	0	0	0	0	0	0	0	0	0	0	0	0	0	0	0	0	0	0	0	0	0	1	0	0	0	0	0	0	0	0	1	0	0
Pieridae	Pierinae	Pierini	Mesapia peloria	(Hewitson, [1853])	0	0	0	0	0	0	0	0	0	0	0	0	0	0	0	0	0	0	0	0	0	0	0	0	0	0	0	0	0	0	0	0	0	0	1	0	0	0	1	0	0
Pieridae	Pierinae	Pierini	Aporia agathon	(Gray, 1831)	0	0	1	0	0	0	0	0	0	0	0	0	1	1	0	0	0	0	0	0	0	0	1	0	1	0	0	0	0	1	0	0	0	0	1	1	0	1	0	0	0
Pieridae	Pierinae	Pierini	Aporia harrietae	(de Nicéville, [1893])	0	0	1	0	0	0	0	0	0	0	0	0	0	0	0	0	0	0	0	0	0	0	0	0	1	0	0	0	0	0	0	0	0	0	0	0	0	1	0	0	0
Pieridae	Pierinae	Pierini	Aporia leucodice	(Eversmann, 1843)	0	0	0	0	0	0	0	0	0	0	0	0	0	1	0	0	0	1	0	0	0	0	0	0	0	0	0	0	0	0	0	0	0	0	0	0	0	0	1	0	0
Pieridae	Pierinae	Pierini	Aporia nabellica	(Boisduval, 1836)	0	0	0	0	0	0	0	0	0	0	0	0	1	1	0	0	0	1	0	0	0	0	0	0	0	0	0	0	0	0	0	0	0	0	1	0	0	1	0	0	0
Pieridae	Pierinae	Pierini	Aporia soracta	(Moore, [1858])	0	0	0	0	0	0	0	0	0	0	0	0	1	1	0	0	0	1	0	0	0	0	0	0	0	0	0	0	0	0	0	0	0	0	1	0	0	1	0	0	0
Pieridae	Pierinae	Pierini	Pieris ajaka	Moore, 1865	0	0	0	0	0	0	0	0	0	0	0	0	1	1	0	0	0	0	0	0	0	0	0	0	0	0	0	0	0	0	0	0	0	0	1	0	0	1	0	0	0
Pieridae	Pierinae	Pierini	Pieris brassicae	(Linnaeus, 1758)	0	0	1	1	1	0	0	0	1	0	0	1	1	1	0	0	0	1	0	0	0	1	1	1	1	0	0	1	1	1	0	0	1	1	1	1	0	0	1	0	0
Pieridae	Pierinae	Pierini	Pieris canidia	(Linnaeus, 1768)	0	0	1	1	1	1	1	0	1	0	1	1	1	1	0	1	1	1	0	1	1	1	1	1	1	1	0	1	1	1	1	0	1	1	1	1	0	1	0	0	0
Pieridae	Pierinae	Pierini	Pieris deota	(de Nicéville, [1884])	0	0	0	0	0	0	0	0	0	0	0	0	0	1	0	0	0	1	0	0	0	0	0	0	0	0	0	0	0	0	0	0	0	0	0	0	0	0	1	0	0
Pieridae	Pierinae	Pierini	Pieris dubernardi	(Oberthür, 1884)	0	0	0	0	0	0	0	0	0	0	0	0	0	0	0	0	0	0	0	0	0	0	0	0	0	0	0	0	0	1	0	0	0	0	0	0	0	1	0	0	0
Pieridae	Pierinae	Pierini	Pieris extensa	Poujade, 1888	0	0	1	0	0	0	0	0	0	0	0	0	0	0	0	0	0	0	0	0	0	0	0	0	0	0	0	0	0	0	0	0	0	0	0	0	0	1	0	0	0
Pieridae	Pierinae	Pierini	Pieris krueperi	Staudinger, 1860	0	0	0	0	0	0	0	0	0	0	0	0	0	0	0	0	0	1	0	0	0	0	0	0	0	0	0	0	0	0	0	0	0	0	0	0	0	0	1	0	0
Pieridae	Pierinae	Pierini	Pieris melaina	Röber, 1907	0	0	0	0	0	0	0	0	0	0	0	0	0	0	0	0	0	0	0	0	0	0	0	0	0	0	0	0	0	1	0	0	0	0	1	1	0	1	0	0	0
Pieridae	Pierinae	Pierini	Pieris erutae	Poujade, 1888	0	0	1	1	0	0	0	0	0	0	0	0	0	0	0	0	0	0	0	0	0	1	1	1	1	0	0	0	0	1	0	0	1	0	0	0	0	1	0	0	0
Pieridae	Pierinae	Pierini	Pieris tadokoroi	Das, Eitschberger, Singh & Chandra, 2021	0	0	0	0	0	0	0	0	0	0	0	0	1	0	0	0	0	0	0	0	0	0	0	0	0	0	0	0	0	0	0	0	0	0	0	0	0	1	0	0	0
Pieridae	Pierinae	Pierini	Pieris rapae	(Linnaeus, 1758)	0	0	0	0	0	0	0	0	0	0	0	0	0	1	0	0	0	1	0	1	0	0	0	0	0	0	0	0	0	0	0	0	0	0	0	0	0	0	1	0	0
Pieridae	Pierinae	Pierini	Pieris naganum	(Moore, 1884)	0	0	1	0	0	0	0	0	0	0	0	0	0	0	0	0	0	0	0	0	0	0	0	0	1	0	0	0	0	0	0	0	0	0	0	0	0	1	0	0	0
Pieridae	Pierinae	Pierini	Pontia callidice	(Hübner, [1800])	0	0	0	0	0	0	0	0	0	0	0	0	1	1	0	0	0	1	0	0	0	0	0	0	0	0	0	0	0	0	0	0	0	0	1	0	0	0	1	0	0
Pieridae	Pierinae	Pierini	Pontia chloridice	(Hübner, [1813])	0	0	0	0	0	0	0	0	0	0	0	0	0	0	0	0	0	1	0	0	0	0	0	0	0	0	0	0	0	0	0	0	0	0	1	0	0	0	1	0	0
Pieridae	Pierinae	Pierini	Pontia daplidice	(Linnaeus, 1758)	0	0	1	1	1	1	0	0	0	0	0	0	1	1	0	0	0	1	0	0	0	1	1	0	1	0	0	1	0	1	0	0	0	0	1	1	0	0	1	0	0
Pieridae	Pierinae	Pierini	Pontia glauconome	(Klug, 1829)	0	0	0	0	0	0	0	0	0	0	0	0	0	1	0	0	0	0	0	0	0	0	0	0	0	0	0	0	1	0	0	0	0	0	1	0	0	0	1	0	0
Pieridae	Pierinae	Pierini	Pontia sherpae	Epstein, 1979	0	0	0	0	0	0	0	0	0	0	0	0	0	0	0	0	0	0	0	0	0	0	0	0	0	0	0	0	0	1	0	0	0	0	0	0	0	0	1	0	0
Pieridae	Pierinae	Pierini	Appias albina	(Boisduval, 1836)	1	1	1	1	1	0	0	0	1	1	1	0	0	0	0	1	1	0	0	1	1	1	1	1	1	1	0	0	1	1	1	1	1	1	1	1	0	1	0	0	0
Pieridae	Pierinae	Pierini	Appias cardena	(Hewitson, 1861)	0	0	0	0	0	0	0	0	0	0	0	0	0	0	0	0	0	0	0	0	0	0	0	0	0	0	0	0	0	1	0	0	0	0	0	0	0	1	0	0	0
Pieridae	Pierinae	Pierini	Appias indra	(Moore, [1858])	0	0	1	1	0	0	0	0	0	1	0	0	0	0	0	1	1	0	0	0	1	1	1	0	1	0	0	0	0	1	1	0	1	0	0	1	0	1	0	0	0
Pieridae	Pierinae	Pierini	Appias lalage	(Doubleday, 1842)	0	0	1	1	1	0	0	0	0	0	0	0	1	0	0	0	1	0	0	0	0	1	1	0	1	0	0	0	0	1	1	0	1	1	1	1	0	1	0	0	0
Pieridae	Pierinae	Pierini	Appias libythea	(Fabricius, 1775)	0	1	0	0	1	0	1	0	1	1	1	1	1	0	1	1	1	0	0	1	1	0	0	0	0	1	0	1	1	0	1	1	0	1	1	1	0	1	0	0	0
Pieridae	Pierinae	Pierini	Appias lyncida	(Cramer, [1777])	1	0	1	1	1	0	1	0	0	1	1	0	0	0	1	1	1	0	0	0	1	1	1	1	1	1	0	0	0	1	1	0	1	1	1	1	0	1	0	0	0
Pieridae	Pierinae	Pierini	Appias galba	(Wallace, 1867)	0	0	1	1	0	0	0	0	0	0	0	0	0	0	0	0	0	0	0	0	0	1	1	0	1	0	0	0	0	1	0	0	0	0	0	1	0	1	0	0	0
Pieridae	Pierinae	Pierini	Appias olferna	Swinhoe, 1890	1	0	1	1	1	0	0	0	0	0	0	0	0	0	0	0	0	0	0	0	0	1	1	1	1	0	0	0	0	1	0	0	1	0	0	1	0	1	0	0	0
Pieridae	Pierinae	Pierini	Appias paulina	(Cramer, [1777])	1	0	0	1	0	0	0	0	0	0	0	0	0	0	0	0	0	0	0	0	0	0	0	0	0	0	0	0	0	0	0	0	0	0	0	0	0	1	0	0	0
Pieridae	Pierinae	Pierini	Appias wardii	(Moore, 1884)	0	0	0	0	0	0	0	0	0	1	0	0	0	0	0	1	1	0	0	0	1	0	0	0	0	0	0	0	0	0	1	0	0	0	0	0	0	1	0	0	1
Pieridae	Pierinae	Pierini	Saletara liberia	(Cramer, [1779])	1	0	0	0	0	0	0	0	0	0	0	0	0	0	0	0	0	0	0	0	0	0	0	0	0	0	0	0	0	0	0	0	0	0	0	0	0	1	0	0	0
Pieridae	Pierinae	Pierini	Prioneris philonome	(Boisduval, 1836)	0	0	1	1	0	0	0	0	0	0	0	0	0	0	0	0	0	0	0	0	0	1	1	1	1	0	0	0	0	1	0	0	0	0	0	1	0	1	0	0	0
Pieridae	Pierinae	Pierini	Prioneris sita	(C. & R. Felder, [1865])	0	0	0	0	0	0	0	0	0	1	0	0	0	0	0	1	1	0	0	0	1	0	0	0	0	0	0	0	0	0	1	0	0	0	0	0	0	1	0	0	0
Pieridae	Pierinae	Pierini	Prioneris thestylis	(Doubleday, 1842)	0	0	1	1	0	0	0	0	0	0	0	0	0	0	0	0	0	0	0	0	0	1	1	1	1	0	0	0	0	1	0	0	0	0	1	1	0	1	0	0	0
Pieridae	Pierinae	Pierini	Belenois aurota	(Fabricius, 1793)	1	1	1	0	1	1	1	1	1	1	1	1	1	1	1	1	1	1	0	1	1	0	0	0	0	1	0	1	1	1	1	1	0	1	1	1	0	1	0	0	0
Pieridae	Pierinae	Pierini	Cepora nadina	(Lucas, 1852)	1	0	1	1	0	0	0	0	0	1	1	0	0	0	0	1	1	0	0	0	1	1	1	1	1	0	0	0	0	1	1	0	1	0	0	1	0	1	0	0	0
Pieridae	Pierinae	Pierini	Cepora nerissa	(Fabricius, 1775)	1	1	1	1	1	1	1	0	1	1	1	1	1	1	1	1	1	0	0	1	1	1	1	1	1	1	1	1	1	1	1	1	1	1	1	1	0	1	0	0	0
Pieridae	Pierinae	Pierini	Delias acalis	(Godart, 1819)	0	1	1	1	1	0	0	0	0	0	0	0	1	0	0	0	0	0	0	0	0	1	1	1	1	0	0	0	0	1	0	0	1	0	1	1	0	1	0	0	0
Pieridae	Pierinae	Pierini	Delias agostina	(Hewitson, 1852)	0	0	1	1	0	0	0	0	0	0	0	0	0	0	0	0	0	0	0	0	0	1	1	1	1	0	0	0	0	1	0	0	1	0	0	1	0	1	0	0	0
Pieridae	Pierinae	Pierini	Delias belladonna	(Fabricius, 1793)	0	0	1	1	0	0	0	0	0	0	0	0	1	1	0	0	0	0	0	0	0	1	1	1	1	0	0	0	0	1	0	0	0	0	1	1	0	1	0	0	0
Pieridae	Pierinae	Pierini	Delias berinda	(Moore, 1872)	0	0	1	0	0	0	0	0	0	0	0	0	0	0	0	0	0	0	0	0	0	1	1	0	1	0	0	0	0	1	0	0	0	0	1	1	0	1	0	0	0
Pieridae	Pierinae	Pierini	Delias descombesi	(Boisduval, 1836)	0	0	1	1	1	0	0	0	0	0	0	0	0	0	0	0	0	0	0	0	0	1	1	1	1	0	0	0	0	1	0	0	1	0	0	1	0	1	0	0	0
Pieridae	Pierinae	Pierini	Delias eucharis	(Drury, 1773)	0	1	0	1	1	1	1	1	1	1	1	1	1	1	1	1	1	0	0	1	1	1	1	1	0	1	1	1	1	1	1	1	0	1	1	1	0	1	0	0	0
Pieridae	Pierinae	Pierini	Delias hyparete	(Linnaeus, 1758)	1	1	1	1	0	0	1	0	0	0	0	0	0	0	1	0	0	0	0	0	0	1	1	1	0	1	0	0	0	1	1	1	1	0	1	1	0	1	0	0	0
Pieridae	Pierinae	Pierini	Delias lativitta	Leech, 1893	0	0	1	0	0	0	0	0	0	0	0	0	0	0	0	0	0	0	0	0	0	0	0	0	1	0	0	0	0	0	0	0	0	0	0	0	0	1	0	0	0
Pieridae	Pierinae	Pierini	Delias sanaca	(Moore, 1857)	0	0	1	0	0	0	0	0	0	0	0	0	1	1	0	0	0	0	0	0	0	1	0	0	0	0	0	0	0	1	0	0	0	0	1	1	0	1	0	0	0
Pieridae	Pierinae	Pierini	Delias pasithoe	(Linnaeus, 1767)	0	0	1	1	1	0	0	0	0	0	0	0	0	0	0	0	0	0	0	0	0	1	1	1	1	0	0	0	0	1	0	0	1	0	0	1	0	1	0	0	0
Pieridae	Pierinae	Anthocharidini	Euchloe daphalis	(Moore, 1865)	0	0	0	0	0	0	0	0	0	0	0	0	1	1	0	0	0	1	0	0	0	0	0	0	0	0	0	0	0	0	0	0	0	0	1	0	0	0	1	0	0
Pieridae	Pierinae	Colotini	Ixias marianne	(Cramer, [1779])	0	1	1	0	1	0	1	0	1	1	1	1	1	1	0	1	1	0	0	1	1	0	0	0	0	0	1	1	1	0	1	1	0	1	1	1	0	1	0	0	0
Pieridae	Pierinae	Colotini	Ixias pyrene	(Linnaeus, 1764)	1	1	1	1	1	1	0	0	1	1	1	1	1	1	0	1	1	0	0	1	1	1	1	1	1	1	1	1	1	1	1	1	1	1	1	1	0	1	0	0	0
Pieridae	Pierinae	Colotini	Colotis amata	(Fabricius, 1775)	0	1	0	0	0	0	0	0	1	1	1	1	0	0	0	1	1	0	0	1	1	0	0	0	0	1	0	1	1	0	1	1	0	1	0	1	1	0	0	0	0
Pieridae	Pierinae	Colotini	Colotis aurora	(Cramer, [1780])	0	1	0	0	0	0	1	0	0	1	1	0	0	0	0	1	1	0	0	1	1	0	0	0	0	0	0	0	1	0	1	1	0	0	0	0	1	0	0	0	0
Pieridae	Pierinae	Colotini	Colotis danae	(Fabricius, 1775)	0	1	0	0	0	0	1	0	1	1	1	0	0	0	0	1	1	0	0	1	1	0	0	0	0	0	1	0	1	0	1	1	0	0	0	0	1	0	0	0	0
Pieridae	Pierinae	Colotini	Colotis etrida	(Boisduval, 1836)	0	1	0	0	0	0	1	0	1	1	1	1	1	1	0	1	1	0	0	1	1	0	0	0	0	1	1	1	1	0	1	1	0	1	1	0	0	1	0	0	0
Pieridae	Pierinae	Colotini	Colotis fausta	(Olivier, 1804)	0	1	0	0	0	0	1	0	1	1	1	1	0	0	0	1	1	0	0	1	1	0	0	0	0	1	0	1	1	0	1	1	0	1	0	0	1	0	0	0	0
Pieridae	Pierinae	Colotini	Colotis phisadia	(Godart, 1819)	0	0	0	0	0	0	0	0	1	0	1	1	0	0	0	0	0	0	0	1	1	0	0	0	0	0	0	1	1	0	0	0	0	1	0	0	1	0	0	0	0
Pieridae	Pierinae	Colotini	Colotis protractus	(Butler, 1876)	0	0	0	0	0	0	0	0	0	0	1	1	0	0	0	0	0	0	0	0	0	0	0	0	0	0	0	1	1	0	0	0	0	0	0	0	0	1	0	0	0
Pieridae	Pierinae	Colotini	Pareronia avatar	(Moore, [1858])	0	0	1	1	0	0	0	0	0	0	0	0	0	0	0	0	0	0	0	0	0	1	1	1	1	0	0	0	0	1	0	0	0	0	0	1	0	1	0	0	0
Pieridae	Pierinae	Colotini	Pareronia ceylanica	(C. & R. Felder, 1865)	1	1	0	0	0	0	0	0	0	1	0	0	0	0	0	1	1	0	0	0	1	0	0	0	0	0	0	0	0	0	1	0	0	0	0	0	0	1	0	0	0
Pieridae	Pierinae	Colotini	Pareronia hippia	(Fabricius, 1787)	0	1	0	1	1	0	1	1	1	1	1	1	1	1	1	1	1	0	0	1	1	1	1	0	0	1	1	1	1	0	1	1	1	1	1	1	0	1	0	0	0
Pieridae	Pierinae	Colotini	Hebomoia glaucippe	(Linnaeus, 1758)	1	1	1	1	1	0	0	0	0	1	1	0	0	0	0	1	1	0	0	1	1	1	1	1	1	1	1	0	1	1	1	1	1	0	0	1	0	1	0	0	0
Riodinidae	Nemeobiinae	Nemeobiini	Zemeros flegyas	(Cramer, [1780])	0	0	1	1	0	0	0	0	0	0	0	0	0	0	0	0	0	0	0	0	0	1	1	1	1	0	0	0	0	1	0	0	1	0	1	1	0	1	0	0	0
Riodinidae	Nemeobiinae	Nemeobiini	Dodona adonira	Hewitson, 1866	0	0	1	0	0	0	0	0	0	0	0	0	0	0	0	0	0	0	0	0	0	1	1	0	1	0	0	0	0	1	0	0	0	0	0	1	0	1	0	0	0
Riodinidae	Nemeobiinae	Nemeobiini	Dodona dipoea	Hewitson, 1866	0	0	1	0	0	0	0	0	0	0	0	0	1	1	0	0	0	0	0	0	0	1	1	0	1	0	0	0	0	1	0	0	0	0	1	1	0	1	0	0	0
Riodinidae	Nemeobiinae	Nemeobiini	Dodona deodata	Hewitson, 1876	0	0	1	0	0	0	0	0	0	0	0	0	0	0	0	0	0	0	0	0	0	1	1	0	0	0	0	0	0	0	0	0	0	0	0	0	0	1	0	0	0
Riodinidae	Nemeobiinae	Nemeobiini	Dodona durga	(Kollar, [1844])	0	0	0	0	0	0	0	0	0	0	0	0	1	1	0	0	0	0	0	0	0	0	0	0	0	0	0	0	0	0	0	0	0	0	1	0	0	1	0	0	0
Riodinidae	Nemeobiinae	Nemeobiini	Dodona egeon	(Westwood, [1851])	0	0	1	1	0	0	0	0	0	0	0	0	1	1	0	0	0	0	0	0	0	0	1	0	1	0	0	0	0	1	0	0	0	0	1	1	0	1	0	0	0
Riodinidae	Nemeobiinae	Nemeobiini	Dodona eugenes	Bates, [1868]	0	0	1	0	0	0	0	0	0	0	0	0	1	1	0	0	0	0	0	0	0	1	1	0	1	0	0	0	0	1	0	0	0	0	1	1	0	1	0	0	0
Riodinidae	Nemeobiinae	Nemeobiini	Dodona longicaudata	de Nicéville, 1881	0	0	1	1	0	0	0	0	0	0	0	0	0	0	0	0	0	0	0	0	0	1	1	0	1	0	0	0	0	0	0	0	0	0	0	0	0	1	0	0	0
Riodinidae	Nemeobiinae	Nemeobiini	Dodona ouida	Moore, [1866]	0	0	1	0	0	0	0	0	0	0	0	0	0	0	0	0	0	0	0	0	0	1	1	0	1	0	0	0	0	1	0	0	0	0	1	1	0	1	0	0	0
Riodinidae	Nemeobiinae	Nemeobiini	Polycaena tamerlana	Staudinger, 1886	0	0	0	0	0	0	0	0	0	0	0	0	0	0	0	0	0	1	0	0	0	0	0	0	0	0	0	0	0	0	0	0	0	0	0	0	0	0	1	0	0
Riodinidae	Nemeobiinae	Nemeobiini	Stiboges nymphidia	Butler, 1876	0	0	1	0	0	0	0	0	0	0	0	0	0	0	0	0	0	0	0	0	0	0	1	0	1	0	0	0	0	0	0	0	0	0	0	0	0	1	0	0	0
Riodinidae	Nemeobiinae	Abisarini	Abisara abnormis	Moore, [1884]	0	0	0	1	0	0	0	0	0	0	0	0	0	0	0	0	0	0	0	0	0	0	0	0	0	0	0	0	0	0	0	0	0	0	0	0	0	1	0	0	0
Riodinidae	Nemeobiinae	Abisarini	Abisara attenuata	Tytler, 1915	0	0	1	0	0	0	0	0	0	0	0	0	0	0	0	0	0	0	0	0	0	1	0	0	0	0	0	0	0	0	0	0	0	0	0	0	0	1	0	0	0
Riodinidae	Nemeobiinae	Abisarini	Abisara bifasciata	Moore, 1877	1	1	1	1	0	0	0	0	0	1	1	1	1	1	0	1	1	0	0	1	1	1	1	0	1	1	0	0	0	1	1	0	0	1	1	1	0	1	0	0	0
Riodinidae	Nemeobiinae	Abisarini	Abisara burnii	(de Nicéville, 1895)	0	0	0	0	0	0	0	0	0	0	0	0	0	0	0	0	0	0	0	0	0	0	0	0	1	0	0	0	0	0	0	0	0	0	0	0	0	1	0	0	0
Riodinidae	Nemeobiinae	Abisarini	Abisara chela	de Nicéville, 1886	0	0	1	0	0	0	0	0	0	0	0	0	0	0	0	0	0	0	0	0	0	1	1	0	1	0	0	0	0	1	0	0	0	0	0	1	0	1	0	0	0
Riodinidae	Nemeobiinae	Abisarini	Abisara echerius	(Stoll, [1790])	0	0	1	1	0	0	1	0	0	0	0	0	0	0	0	1	1	0	0	0	0	1	0	1	0	0	0	0	0	0	1	0	0	0	0	0	0	1	0	0	0
Riodinidae	Nemeobiinae	Abisarini	Abisara fylla	(Westwood, [1851])	0	0	1	1	0	0	0	0	0	0	0	0	0	1	0	0	0	0	0	0	0	1	1	1	1	0	0	0	0	1	0	0	0	0	1	1	0	1	0	0	0
Riodinidae	Nemeobiinae	Abisarini	Abisara neophron	(Hewitson, 1861)	0	0	1	1	0	0	0	0	0	0	0	0	0	0	0	0	0	0	0	0	0	1	1	1	1	0	0	0	0	1	0	0	0	0	0	1	0	1	0	0	0
Riodinidae	Nemeobiinae	Abisarini	Abisara saturata	(Moore, 1878)	0	0	0	0	0	0	0	0	0	0	0	0	0	0	0	0	0	0	0	0	0	1	0	0	0	0	0	0	0	0	0	0	0	0	0	0	0	1	0	0	0
Riodinidae	Nemeobiinae	Abisarini	Taxilla haquinus	(Fabricius, 1793)	0	0	0	1	0	0	0	0	0	0	0	0	0	0	0	0	0	0	0	0	0	1	1	1	0	0	0	0	0	0	0	0	0	0	0	0	0	1	0	0	0
Lycaenidae	Curetinae		Curetis acuta	Moore, 1877	0	1	1	1	0	1	1	0	0	1	1	0	1	0	1	1	1	0	0	1	1	1	1	1	1	1	0	0	0	1	1	0	1	1	1	1	0	1	0	0	0
Lycaenidae	Curetinae		Curetis bulis	(Westwood, 1852)	0	1	1	1	1	1	1	0	0	0	0	0	1	1	0	0	0	0	0	1	0	1	1	0	1	1	0	0	0	1	0	0	1	0	1	1	0	1	0	0	0
Lycaenidae	Curetinae		Curetis naga	Evans, 1954	0	0	0	0	0	0	0	0	0	0	0	0	0	0	0	0	0	0	0	0	0	0	0	0	1	0	0	0	0	0	0	0	0	0	0	0	0	1	0	0	0
Lycaenidae	Curetinae		Curetis saronis	Moore, 1877	1	0	1	1	0	0	0	0	0	0	0	0	0	0	0	0	0	0	0	0	0	0	1	0	0	0	0	0	0	0	0	0	0	0	0	1	0	1	0	0	0
Lycaenidae	Curetinae		Curetis siva	Evans, 1954	0	0	0	0	0	0	0	0	0	1	0	0	0	0	0	1	1	0	0	0	0	0	0	0	0	0	0	0	0	0	1	0	0	0	0	0	0	1	0	0	1
Lycaenidae	Curetinae		Curetis thetis	(Drury, [1773])	1	1	0	1	1	0	1	0	0	1	1	0	0	0	0	1	1	0	0	1	1	0	0	0	0	1	0	0	0	0	1	1	0	0	0	1	0	1	0	0	0
Lycaenidae	Poritiinae		Poritia erycinoides	(C. & R. Felder, 1865)	0	0	0	1	0	0	0	0	0	0	0	0	0	0	0	0	0	0	0	0	0	1	1	0	0	0	0	0	0	0	0	0	0	0	0	0	0	1	0	0	0
Lycaenidae	Poritiinae		Poritia hewitsoni	Moore, [1866]	0	0	1	1	0	0	1	0	0	0	0	0	1	0	0	0	0	0	0	0	0	1	1	1	1	1	0	0	0	1	0	0	1	1	1	1	0	1	0	0	0
Lycaenidae	Poritiinae		Simiskina phalena	(Hewitson, 1874)	0	0	1	1	0	0	0	0	0	0	0	0	0	0	0	0	0	0	0	0	0	1	0	0	0	0	0	0	0	0	0	0	0	0	0	0	0	1	0	0	0
Lycaenidae	Miletinae	Liphyrini	Liphyra brassolis	Westwood, 1864	0	0	1	1	0	0	0	0	0	0	0	0	0	0	0	0	0	0	0	0	0	0	0	0	1	0	0	0	0	1	0	0	0	0	0	1	0	1	0	0	0
Lycaenidae	Miletinae	Miletini	Allotinus drumila	(Moore, [1866])	0	0	1	1	0	0	0	0	0	0	0	0	0	0	0	0	0	0	0	0	0	1	1	0	1	0	0	0	0	1	0	0	1	0	1	1	0	1	0	0	0
Lycaenidae	Miletinae	Miletini	Allotinus subviolaceus	C. & R. Felder, [1865]	0	0	0	0	0	0	0	0	0	0	0	0	0	0	0	0	0	0	0	0	0	1	0	0	0	0	0	0	0	0	0	0	0	0	0	0	0	1	0	0	0
Lycaenidae	Miletinae	Miletini	Allotinus unicolor	C. & R. Felder, [1865]	0	0	0	1	0	0	0	0	0	0	0	0	0	0	0	0	0	0	0	0	0	1	1	1	0	0	0	0	0	0	0	0	1	0	0	0	0	1	0	0	0
Lycaenidae	Miletinae	Miletini	Allotinus taras	(Doherty, 1889)	0	0	0	0	0	0	0	0	0	0	0	0	0	0	0	0	0	0	0	0	0	0	0	0	1	0	0	0	0	0	0	0	0	0	0	0	0	1	0	0	0
Lycaenidae	Miletinae	Miletini	Logania distanti	Semper, 1889	0	1	1	1	0	0	0	0	0	0	0	0	0	0	0	1	0	0	0	0	0	1	1	1	1	0	0	0	0	1	0	0	1	0	0	0	0	1	0	0	0
Lycaenidae	Miletinae	Miletini	Logania marmorata	Moore, 1884	0	0	0	1	0	0	0	0	0	0	0	0	0	0	0	0	0	0	0	0	0	0	0	0	0	0	0	0	0	0	0	0	0	0	0	0	0	1	0	0	0
Lycaenidae	Miletinae	Miletini	Logania watsoniana	de Nicéville, 1898	0	0	0	0	0	0	0	0	0	0	0	0	0	0	0	0	0	0	0	0	0	1	0	0	0	0	0	0	0	0	0	0	0	0	0	0	0	1	0	0	0
Lycaenidae	Miletinae	Miletini	Miletus chinensis	Felder, 1862	0	0	1	1	0	0	0	0	0	0	0	0	0	0	0	0	0	0	0	0	0	1	1	1	1	0	0	0	0	1	0	0	1	0	1	1	0	1	0	0	0
Lycaenidae	Miletinae	Miletini	Miletus mallus	(Fruhstorfer, 1913)	0	0	0	0	0	0	0	0	0	0	0	0	0	0	0	0	0	0	0	0	0	1	0	0	0	0	0	0	0	0	0	0	0	0	0	0	0	1	0	0	0
Lycaenidae	Miletinae	Miletini	Miletus nymphis	(Fruhstorfer, 1913)	0	0	0	0	0	0	0	0	0	0	0	0	0	0	0	1	0	0	0	0	0	0	0	0	0	0	0	0	0	0	0	0	0	0	0	0	0	1	0	0	0
Lycaenidae	Miletinae	Tarakini	Taraka hamada	(Druce, 1875)	0	0	1	1	0	0	0	0	0	0	0	0	0	0	0	0	0	0	0	0	0	1	1	0	1	0	0	0	0	1	0	0	0	0	0	1	0	1	0	0	0
Lycaenidae	Miletinae	Spalgini	Spalgis baiongus	Cantlie & Norman, 1960	1	0	0	1	0	0	0	0	0	0	0	0	0	0	0	0	0	0	0	0	0	0	0	0	1	0	0	0	0	0	0	0	0	0	0	0	0	1	0	0	0
Lycaenidae	Miletinae	Spalgini	Spalgis epius	(Westwood, 1852)	1	1	1	1	1	0	1	0	1	1	1	0	0	0	1	1	1	0	1	0	1	1	1	0	1	1	0	0	0	1	1	1	1	0	1	1	0	1	0	0	0
Lycaenidae	Lycaeninae	Lycaenini	Lycaena aditya	(Moore, [1875])	0	0	0	0	0	0	0	0	0	0	0	0	0	1	0	0	0	1	0	0	0	0	0	0	0	0	0	0	0	0	0	0	0	0	0	0	0	0	1	0	0
Lycaenidae	Lycaeninae	Lycaenini	Lycaena alpherakii	(Grum-Grshimailo, 1888)	0	0	0	0	0	0	0	0	0	0	0	0	0	0	0	0	0	1	0	0	0	0	0	0	0	0	0	0	0	0	0	0	0	0	0	0	0	0	1	0	0
Lycaenidae	Lycaeninae	Lycaenini	Lycaena evansii	(de Nicéville, 1902)	0	0	0	0	0	0	0	0	0	0	0	0	0	0	0	0	0	1	0	0	0	0	0	0	0	0	0	0	0	0	0	0	0	0	0	0	0	0	1	0	0
Lycaenidae	Lycaeninae	Lycaenini	Lycaena kasyapa	(Moore, 1865)	0	0	0	0	0	0	0	0	0	0	0	0	1	1	0	0	0	1	0	0	0	0	0	0	0	0	0	0	0	0	0	0	0	0	1	0	0	1	0	0	0
Lycaenidae	Lycaeninae	Lycaenini	Lycaena panava	(Westwood, 1852)	0	0	0	0	0	0	0	0	0	0	0	0	1	1	0	0	0	0	0	0	0	0	0	0	0	0	0	0	0	0	0	0	0	0	1	0	0	1	0	0	0
Lycaenidae	Lycaeninae	Lycaenini	Lycaena phlaeas	(Linnaeus, 1761)	0	0	1	0	0	0	0	0	0	0	0	0	1	1	0	0	0	1	0	0	0	0	0	0	0	0	0	0	0	1	0	0	0	0	1	1	0	0	1	0	0
Lycaenidae	Lycaeninae	Heliophorini	Heliophorus androcles	(Westwood, 1851)	0	0	1	0	0	0	0	0	0	0	0	0	0	0	0	0	0	0	0	0	0	1	1	0	1	0	0	0	0	0	0	0	0	0	0	0	0	1	0	0	0
Lycaenidae	Lycaeninae	Heliophorini	Heliophorus bakeri	Evans, 1927	0	0	0	0	0	0	0	0	0	0	0	0	1	1	0	0	0	0	0	0	0	0	0	0	0	0	0	0	0	0	0	0	0	0	0	0	0	1	0	0	0
Lycaenidae	Lycaeninae	Heliophorini	Heliophorus brahma	(Moore, [1858])	0	0	1	0	0	0	0	0	0	0	0	0	1	0	0	0	0	0	0	0	0	1	1	0	1	0	0	0	0	1	0	0	0	0	1	1	0	1	0	0	0
Lycaenidae	Lycaeninae	Heliophorini	Heliophorus epicles	(Godart, [1824])	1	0	1	1	0	0	0	0	0	0	0	0	0	0	0	0	0	0	0	0	0	1	1	1	1	0	0	0	0	1	0	0	1	0	1	1	0	1	0	0	0
Lycaenidae	Lycaeninae	Heliophorini	Heliophorus hybrida	(Tytler, 1912)	0	0	0	0	0	0	0	0	0	0	0	0	0	0	0	0	0	0	0	0	0	0	0	0	1	0	0	0	0	1	0	0	0	0	0	1	0	1	0	0	0
Lycaenidae	Lycaeninae	Heliophorini	Heliophorus ila	(de Nicéville & Martin, [1896])	0	0	1	0	0	0	0	0	0	0	0	0	0	0	0	0	0	0	0	0	0	1	0	0	1	0	0	0	0	1	0	0	0	0	0	0	0	1	0	0	0
Lycaenidae	Lycaeninae	Heliophorini	Heliophorus indicus	(Fruhstorfer, 1908)	0	0	1	1	0	0	0	0	0	0	0	0	0	0	0	0	0	0	0	0	0	1	1	0	1	0	0	0	0	1	0	0	1	0	0	1	0	1	0	0	0
Lycaenidae	Lycaeninae	Heliophorini	Heliophorus kohimensis	(Tytler, 1912)	0	0	0	0	0	0	0	0	0	0	0	0	0	0	0	0	0	0	0	0	0	1	0	0	1	0	0	0	0	0	0	0	0	0	0	0	0	1	0	0	0
Lycaenidae	Lycaeninae	Heliophorini	Heliophorus moorei	(Hewitson, 1865)	0	0	1	0	0	0	0	0	0	0	0	0	1	1	0	0	0	0	0	0	0	1	1	0	1	0	0	0	0	1	0	0	0	0	1	1	0	1	0	0	0
Lycaenidae	Lycaeninae	Heliophorini	Heliophorus oda	(Hewitson, 1865)	0	0	0	0	0	0	0	0	0	0	0	0	1	1	0	0	0	0	0	0	0	0	0	0	0	0	0	0	0	1	0	0	0	0	1	1	0	1	0	0	0
Lycaenidae	Lycaeninae	Heliophorini	Heliophorus sena	(Kollar, [1844])	0	0	1	0	0	0	0	0	0	0	0	0	1	1	0	0	0	1	0	0	0	0	0	0	0	0	0	1	0	0	0	0	0	0	1	0	0	1	0	0	0
Lycaenidae	Lycaeninae	Heliophorini	Heliophorus tamu	(Kollar, [1844])	0	0	1	0	0	0	0	0	0	0	0	0	0	1	0	0	0	0	0	0	0	1	0	0	1	0	0	0	0	1	0	0	0	0	1	1	0	1	0	0	0
Lycaenidae	Aphnaeinae		Apharitis acamas	(Klug, 1834)	0	0	0	0	0	0	0	0	0	0	1	0	0	0	0	0	0	0	0	0	0	0	0	0	0	0	0	1	1	0	0	0	0	0	0	0	0	0	1	0	0
Lycaenidae	Aphnaeinae		Apharitis chitralensis	(Riley, 1925)	0	0	0	0	0	0	0	0	0	0	0	0	0	0	0	0	0	1	0	0	0	0	0	0	0	0	0	0	0	0	0	0	0	0	0	0	0	0	1	0	0
Lycaenidae	Aphnaeinae		Apharitis lilacinus	(Moore, 1884)	0	1	1	1	0	1	0	0	0	0	1	0	1	0	0	1	1	0	0	1	1	0	0	0	0	1	0	0	1	0	0	0	0	0	1	1	0	1	0	0	0
Lycaenidae	Aphnaeinae		Spindasis abnormis	(Moore, [1884])	0	0	0	0	0	0	0	0	0	0	0	0	0	0	0	1	1	0	0	0	1	0	0	0	0	0	0	0	0	0	1	0	0	0	0	0	0	1	0	0	1
Lycaenidae	Aphnaeinae		Spindasis elima	(Moore, 1877)	0	1	1	1	1	0	0	0	0	1	1	1	1	1	0	1	1	0	0	1	1	0	0	0	0	1	0	0	0	1	1	0	0	1	1	1	0	1	0	0	0
Lycaenidae	Aphnaeinae		Spindasis elwesi	Evans, [1925]	0	0	0	1	0	0	0	0	0	0	0	0	0	0	0	0	0	0	0	0	0	0	0	0	0	0	0	0	0	0	0	0	0	0	1	0	0	1	0	0	0
Lycaenidae	Aphnaeinae		Spindasis evansii	(Tytler, 1915)	0	0	1	0	0	0	0	0	0	0	0	0	0	0	0	0	0	0	0	0	0	1	0	0	1	0	0	0	0	1	0	0	0	0	0	0	0	1	0	0	1
Lycaenidae	Aphnaeinae		Spindasis ictis	(Hewitson, 1865)	0	1	0	0	1	1	1	1	1	1	1	1	1	1	0	1	1	0	0	1	1	0	0	0	0	0	0	1	1	0	1	1	0	1	1	1	0	1	0	0	0
Lycaenidae	Aphnaeinae		Spindasis lohita	(Horsfield, [1829])	1	0	1	1	0	0	0	0	0	1	1	0	0	0	0	1	1	0	0	1	1	1	1	1	1	1	0	0	0	1	1	0	1	0	1	1	0	1	0	0	0
Lycaenidae	Aphnaeinae		Spindasis mishmisensis	(South, 1913)	0	0	1	0	0	0	0	0	0	0	0	0	0	0	0	0	0	0	0	0	0	0	0	0	0	0	0	0	0	0	0	0	0	0	0	0	0	1	0	0	0
Lycaenidae	Aphnaeinae		Spindasis nipalicus	(Moore, 1884)	0	0	0	0	0	0	0	0	0	0	0	0	1	0	0	0	0	0	0	0	0	1	0	0	0	0	0	0	0	0	0	0	0	0	1	1	0	1	0	0	0
Lycaenidae	Aphnaeinae		Spindasis rukma	(de Nicéville, [1889])	0	0	0	0	0	0	0	0	0	0	0	0	0	0	0	0	0	0	0	0	0	0	0	0	0	0	0	0	0	1	0	0	0	0	0	1	0	1	0	0	1
Lycaenidae	Aphnaeinae		Spindasis rukmini	(de Nicéville, [1889])	0	0	1	0	0	0	0	0	0	0	0	0	0	0	0	0	0	0	0	0	0	1	0	0	1	0	0	0	0	1	0	0	0	0	0	1	0	1	0	0	1
Lycaenidae	Aphnaeinae		Spindasis schistacea	(Moore, [1881])	0	1	0	0	0	0	1	0	1	1	1	0	1	0	0	1	1	0	0	1	1	0	0	0	0	0	0	0	0	0	1	1	0	1	0	1	0	1	0	0	0
Lycaenidae	Aphnaeinae		Spindasis syama	(Horsfield, [1829])	0	1	1	1	1	0	1	0	0	0	0	0	0	0	1	0	0	0	0	1	0	1	1	1	1	1	0	0	0	1	0	0	1	0	0	1	0	1	0	0	0
Lycaenidae	Aphnaeinae		Spindasis vulcanus	(Fabricius, 1775)	0	1	0	1	1	1	1	1	1	1	1	1	1	1	1	1	1	0	0	1	1	1	1	1	1	1	1	1	1	0	1	1	0	1	1	1	0	1	0	0	0
Lycaenidae	Aphnaeinae		Spindasis zhengweilie	Huang, 1998	0	0	1	0	0	0	0	0	0	0	0	0	0	0	0	0	0	0	0	0	0	0	0	0	0	0	0	0	0	0	0	0	0	0	0	0	0	1	0	0	0
Lycaenidae	Theclinae	Theclini	Chaetoprocta baileyi	Forster, 1980	0	0	0	0	0	0	0	0	0	0	0	0	0	0	0	0	0	0	0	0	0	0	0	0	0	0	0	0	0	0	0	0	0	0	1	0	0	1	0	0	0
Lycaenidae	Theclinae	Theclini	Chaetoprocta odata	(Hewitson, 1865)	0	0	0	0	0	0	0	0	0	0	0	0	1	1	0	0	0	1	0	0	0	0	0	0	0	0	0	0	0	0	0	0	0	0	1	0	0	1	0	0	0
Lycaenidae	Theclinae	Theclini	Euaspa milionia	(Hewitson, 1869)	0	0	0	0	0	0	0	0	0	0	0	0	1	1	0	0	0	0	0	0	0	0	0	0	0	0	0	0	0	0	0	0	0	0	1	0	0	1	0	0	0
Lycaenidae	Theclinae	Theclini	Euaspa miyashitai	Koiwaya, 2002	0	0	0	0	0	0	0	0	0	0	0	0	0	0	0	0	0	0	0	0	0	0	0	0	0	0	0	0	0	0	0	0	0	0	0	1	0	1	0	0	1
Lycaenidae	Theclinae	Theclini	Euaspa mikamii	Koiwaya, 2002	0	0	1	0	0	0	0	0	0	0	0	0	0	0	0	0	0	0	0	0	0	0	0	0	0	0	0	0	0	0	0	0	0	0	0	0	0	1	0	0	0
Lycaenidae	Theclinae	Theclini	Euaspa motokii	Koiwaya, 2002	0	0	1	0	0	0	0	0	0	0	0	0	0	0	0	0	0	0	0	0	0	0	0	0	0	0	0	0	0	0	0	0	0	0	0	0	0	1	0	0	0
Lycaenidae	Theclinae	Theclini	Euaspa pavo	(de Nicéville, 1887)	0	0	1	0	0	0	0	0	0	0	0	0	0	0	0	0	0	0	0	0	0	0	0	0	1	0	0	0	0	1	0	0	0	0	0	0	0	1	0	0	0
Lycaenidae	Theclinae	Theclini	Shizuyaozephyrus ziha	(Hewitson, 1865)	0	0	0	0	0	0	0	0	0	0	0	0	1	1	0	0	0	0	0	0	0	0	0	0	0	0	0	0	0	0	0	0	0	0	1	0	0	1	0	0	0
Lycaenidae	Theclinae	Theclini	Fujiokaozephyrus tsangkie	(Oberthür, 1886)	0	0	0	0	0	0	0	0	0	0	0	0	0	0	0	0	0	0	0	0	0	1	0	0	0	0	0	0	0	0	0	0	0	0	0	0	0	1	0	0	0
Lycaenidae	Theclinae	Theclini	Iwaseozephyrus mandara	(Doherty, 1886)	0	0	0	0	0	0	0	0	0	0	0	0	1	0	0	0	0	0	0	0	0	0	0	0	0	0	0	0	0	1	0	0	0	0	1	0	0	1	0	0	0
Lycaenidae	Theclinae	Theclini	Esakiozephyrus icana	(Moore, [1875])	0	0	1	0	0	0	0	0	0	0	0	0	1	1	0	0	0	0	0	0	0	0	0	0	0	0	0	0	0	0	0	0	0	0	1	0	0	1	0	0	0
Lycaenidae	Theclinae	Theclini	Yamamotozephyrus kwangtungensis	(Forster, 1942)	0	0	1	0	0	0	0	0	0	0	0	0	0	0	0	0	0	0	0	0	0	0	0	0	0	0	0	0	0	0	0	0	0	0	0	0	0	1	0	0	0
Lycaenidae	Theclinae	Theclini	Chrysozephyrus disparatus	(Howarth, 1957)	0	0	1	1	0	0	0	0	0	0	0	0	0	0	0	0	0	0	0	0	0	0	1	0	0	0	0	0	0	1	0	0	0	0	0	0	0	1	0	0	0
Lycaenidae	Theclinae	Theclini	Chrysozephyrus duma	(Hewitson, 1869)	0	0	1	0	0	0	0	0	0	0	0	0	0	0	0	0	0	0	0	0	0	1	0	0	1	0	0	0	0	1	0	0	0	0	0	1	0	1	0	0	0
Lycaenidae	Theclinae	Theclini	Chrysozephyrus dumoides	(Tytler, 1915)	0	0	0	0	0	0	0	0	0	0	0	0	0	0	0	0	0	0	0	0	0	1	0	0	0	0	0	0	0	1	0	0	0	0	0	0	0	1	0	0	0
Lycaenidae	Theclinae	Theclini	Chrysozephyrus intermedius	(Tytler, 1915)	0	0	0	0	0	0	0	0	0	0	0	0	0	0	0	0	0	0	0	0	0	1	0	0	1	0	0	0	0	0	0	0	0	0	0	0	0	1	0	0	0
Lycaenidae	Theclinae	Theclini	Chrysozephyrus kabrua	(Tytler, 1915)	0	0	0	0	0	0	0	0	0	0	0	0	0	0	0	0	0	0	0	0	0	1	0	0	1	0	0	0	0	1	0	0	0	0	0	0	0	1	0	0	0
Lycaenidae	Theclinae	Theclini	Chrysozephyrus sandersi	(Howarth, 1957)	0	0	0	0	0	0	0	0	0	0	0	0	0	0	0	0	0	0	0	0	0	0	0	0	0	0	0	0	0	1	0	0	0	0	0	0	0	1	0	0	1
Lycaenidae	Theclinae	Theclini	Chrysozephyrus sikkimensis	(Howarth, 1957)	0	0	0	0	0	0	0	0	0	0	0	0	0	0	0	0	0	0	0	0	0	0	0	0	0	0	0	0	0	1	0	0	0	0	0	0	0	1	0	0	0
Lycaenidae	Theclinae	Theclini	Chrysozephyrus tytleri	(Howarth, 1957)	0	0	1	0	0	0	0	0	0	0	0	0	0	0	0	0	0	0	0	0	0	1	0	0	0	0	0	0	0	0	0	0	0	0	0	0	0	1	0	0	0
Lycaenidae	Theclinae	Theclini	Chrysozephyrus vittatus	(Tytler, 1915)	0	0	0	0	0	0	0	0	0	0	0	0	0	0	0	0	0	0	0	0	0	1	0	0	1	0	0	0	0	0	0	0	0	0	0	0	0	1	0	0	0
Lycaenidae	Theclinae	Theclini	Chrysozephyrus zoa	(de Nicéville, 1889)	0	0	0	0	0	0	0	0	0	0	0	0	0	0	0	0	0	0	0	0	0	1	0	0	0	0	0	0	0	0	0	0	0	0	0	1	0	1	0	0	0
Lycaenidae	Theclinae	Theclini	Neozephyrus suroia	(Tytler, 1915)	0	0	0	0	0	0	0	0	0	0	0	0	0	0	0	0	0	0	0	0	0	1	0	0	0	0	0	0	0	0	0	0	0	0	0	0	0	1	0	0	0
Lycaenidae	Theclinae	Theclini	Shirozuozephyrus bhutanensis	(Howarth, 1957)	0	0	1	0	0	0	0	0	0	0	0	0	0	0	0	0	0	0	0	0	0	0	0	0	0	0	0	0	0	1	0	0	0	0	0	0	0	1	0	0	0
Lycaenidae	Theclinae	Theclini	Shirozuozephyrus birupa	(Moore, 1877)	0	0	0	0	0	0	0	0	0	0	0	0	1	0	0	0	0	0	0	0	0	0	0	0	0	0	0	0	0	0	0	0	0	0	1	0	0	1	0	0	0
Lycaenidae	Theclinae	Theclini	Shirozuozephyrus jakamensis	(Tytler, 1915)	0	0	0	0	0	0	0	0	0	0	0	0	0	0	0	0	0	0	0	0	0	1	0	0	1	0	0	0	0	0	0	0	0	0	0	0	0	1	0	0	0
Lycaenidae	Theclinae	Theclini	Shirozuozephyrus khasia	(de Nicéville, 1890)	0	0	0	0	0	0	0	0	0	0	0	0	0	0	0	0	0	0	0	0	0	1	1	0	1	0	0	0	0	0	0	0	0	0	0	0	0	1	0	0	0
Lycaenidae	Theclinae	Theclini	Shirozuozephyrus kirbariensis	(Tytler, 1915)	0	0	1	0	0	0	0	0	0	0	0	0	0	0	0	0	0	0	0	0	0	1	0	0	1	0	0	0	0	0	0	0	0	0	0	0	0	1	0	0	0
Lycaenidae	Theclinae	Theclini	Shirozuozephyrus paona	(Tytler, 1915)	0	0	0	0	0	0	0	0	0	0	0	0	0	0	0	0	0	0	0	0	0	1	0	0	1	0	0	0	0	0	0	0	0	0	0	0	0	1	0	0	0
Lycaenidae	Theclinae	Theclini	Shirozuozephyrus triloka	(Hannyngton, 1910)	0	0	0	0	0	0	0	0	0	0	0	0	0	0	0	0	0	0	0	0	0	0	0	0	0	0	0	0	0	0	0	0	0	0	1	0	0	1	0	0	1
Lycaenidae	Theclinae	Theclini	Inomataozephyrus assamicus	(Tytler, 1915)	0	0	1	0	0	0	0	0	0	0	0	0	0	0	0	0	0	0	0	0	0	1	0	0	1	0	0	0	0	1	0	0	0	0	0	1	0	1	0	0	0
Lycaenidae	Theclinae	Theclini	Inomataozephyrus syla	(Kollar, [1844])	0	0	0	0	0	0	0	0	0	0	0	0	1	1	0	0	0	0	0	0	0	0	0	0	0	0	0	0	0	0	0	0	0	0	1	0	0	1	0	0	0
Lycaenidae	Theclinae	Theclini	Thermozephyrus ataxus	(Westwood, 1851)	0	0	1	0	0	0	0	0	0	0	0	0	1	1	0	0	0	0	0	0	0	0	0	0	1	0	0	0	0	0	0	0	0	0	1	1	0	1	0	0	0
Lycaenidae	Theclinae	Theclini	Leucantigius atayalicus	(Shirôzu & Murayama, 1943)	0	0	1	0	0	0	0	0	0	0	0	0	0	0	0	0	0	0	0	0	0	0	0	0	0	0	0	0	0	0	0	0	0	0	0	0	0	1	0	0	0
Lycaenidae	Theclinae	Theclini	Amblopala avidiena	(Hewitson, 1877)	0	0	0	0	0	0	0	0	0	0	0	0	0	0	0	0	0	0	0	0	0	1	0	0	1	0	0	0	0	0	0	0	0	0	0	0	0	1	0	0	0
Lycaenidae	Theclinae	Arhopalini	Arhopala aberrans	(de Nicéville, [1889])	0	0	0	1	0	0	0	0	0	0	0	0	0	0	0	0	0	0	0	0	0	1	0	0	0	0	0	0	0	1	0	0	0	0	0	1	0	1	0	0	0
Lycaenidae	Theclinae	Arhopalini	Arhopala abseus	(Hewitson, 1862)	0	0	1	1	0	0	0	0	0	0	0	0	0	0	0	1	1	0	0	0	1	1	1	0	0	0	0	0	0	1	1	0	0	0	1	1	0	1	0	0	0
Lycaenidae	Theclinae	Arhopalini	Arhopala ace	de Nicéville, [1893]	0	0	0	1	0	0	0	0	0	0	0	0	0	0	0	0	0	0	0	0	0	1	0	0	0	0	0	0	0	0	0	0	0	0	0	0	0	1	0	0	0
Lycaenidae	Theclinae	Arhopalini	Arhopala aeeta	de Nicéville, [1893]	0	0	0	0	0	0	0	0	0	0	0	0	0	0	0	0	0	0	0	0	0	1	0	0	0	0	0	0	0	0	0	0	0	0	0	0	0	1	0	0	0
Lycaenidae	Theclinae	Arhopalini	Arhopala agrata	de Nicéville, 1890	0	0	0	0	0	0	0	0	0	0	0	0	0	0	0	0	0	0	0	0	0	1	0	0	0	0	0	0	0	0	0	0	0	0	0	0	0	1	0	0	0
Lycaenidae	Theclinae	Arhopalini	Arhopala alea	(Hewitson, 1862)	0	0	0	0	0	0	0	0	0	1	0	0	0	0	0	1	1	0	0	0	0	0	0	0	0	0	0	0	0	0	1	0	0	0	0	0	0	1	0	0	1
Lycaenidae	Theclinae	Arhopalini	Arhopala allata	(Staudinger, 1889)	0	0	0	0	0	0	0	0	0	0	0	0	0	0	0	0	0	0	0	0	0	1	0	0	0	0	0	0	0	0	0	0	0	0	0	0	0	1	0	0	0
Lycaenidae	Theclinae	Arhopalini	Arhopala alax	(Evans, 1932)	0	0	0	1	0	0	0	0	0	0	0	0	0	0	0	0	0	0	0	0	0	1	0	0	0	0	0	0	0	0	0	0	0	0	0	0	0	1	0	0	0
Lycaenidae	Theclinae	Arhopalini	Arhopala alesia	C. & R. Felder, [1865]	1	0	0	0	0	0	0	0	0	0	0	0	0	0	0	0	0	0	0	0	0	1	0	0	0	0	0	0	0	0	0	0	0	0	0	0	0	1	0	0	0
Lycaenidae	Theclinae	Arhopalini	Arhopala amantes	(Hewitson, 1862)	0	1	1	1	1	1	1	1	0	1	1	0	1	1	1	1	1	0	0	1	1	1	1	0	0	1	0	0	1	1	1	0	1	1	1	1	0	1	0	0	0
Lycaenidae	Theclinae	Arhopalini	Arhopala ammonides	(Doherty, 1891)	0	0	1	1	0	0	0	0	0	0	0	0	0	0	0	0	0	0	0	0	0	1	1	0	0	0	0	0	0	0	0	0	0	0	0	0	0	1	0	0	0
Lycaenidae	Theclinae	Arhopalini	Arhopala anarte	(Hewitson, 1862)	0	0	0	1	0	0	0	0	0	0	0	0	0	0	0	0	0	0	0	0	0	1	0	0	0	0	0	0	0	0	0	0	0	0	0	0	0	1	0	0	0
Lycaenidae	Theclinae	Arhopalini	Arhopala anthelus	(Westwood, 1851)	0	0	0	1	0	0	0	0	0	0	0	0	0	0	0	0	0	0	0	0	0	0	1	0	0	0	0	0	0	0	0	0	0	0	0	0	0	1	0	0	0
Lycaenidae	Theclinae	Arhopalini	Arhopala ariel	(Doherty, 1891)	0	0	0	1	0	0	0	0	0	0	0	0	0	0	0	0	0	0	0	0	0	1	0	0	0	0	0	0	0	0	0	0	0	0	0	0	0	1	0	0	0
Lycaenidae	Theclinae	Arhopalini	Arhopala arvina	(Hewitson, 1863)	0	0	0	1	0	0	0	0	0	0	0	0	0	0	0	0	0	0	0	0	0	0	1	0	0	0	0	0	0	0	0	0	0	0	0	0	0	1	0	0	0
Lycaenidae	Theclinae	Arhopalini	Arhopala asinarus	C. & R. Felder, [1865]	1	0	0	0	0	0	0	0	0	0	0	0	0	0	0	0	0	0	0	0	0	1	0	0	0	0	0	0	0	0	0	0	0	0	0	0	0	1	0	0	0
Lycaenidae	Theclinae	Arhopalini	Arhopala asopia	(Hewitson, 1869)	1	0	0	1	0	0	0	0	0	0	0	0	0	0	0	0	0	0	0	0	0	1	0	0	0	0	0	0	0	0	0	0	0	0	0	0	0	1	0	0	0
Lycaenidae	Theclinae	Arhopalini	Arhopala athada	(Staudinger, 1889)	0	0	0	1	0	0	0	0	0	0	0	0	0	0	0	0	0	0	0	0	0	0	0	0	0	0	0	0	0	0	0	0	1	0	0	1	0	1	0	0	0
Lycaenidae	Theclinae	Arhopalini	Arhopala atrax	(Hewitson, 1862)	0	0	1	1	1	1	1	0	0	0	0	0	1	1	1	1	1	0	0	1	1	1	1	0	1	1	0	0	0	1	1	0	1	1	1	1	0	1	0	0	0
Lycaenidae	Theclinae	Arhopalini	Arhopala aurelia	(Evans, [1925])	0	0	0	0	0	0	0	0	0	0	0	0	0	0	0	0	0	0	0	0	0	1	0	0	0	0	0	0	0	0	0	0	0	0	0	0	0	1	0	0	0
Lycaenidae	Theclinae	Arhopalini	Arhopala bazaloides	(Hewitson, 1878)	0	0	1	1	0	0	0	0	0	1	0	0	0	0	0	1	1	0	0	0	1	1	1	0	1	0	0	0	0	1	1	0	0	0	0	1	0	1	0	0	0
Lycaenidae	Theclinae	Arhopalini	Arhopala bazalus	(Hewitson, 1862)	0	0	1	1	0	0	0	0	0	0	0	0	0	0	0	0	0	0	0	0	0	1	1	0	1	0	0	0	0	1	0	0	0	0	1	1	0	1	0	0	0
Lycaenidae	Theclinae	Arhopalini	Arhopala belphoebe	Doherty, 1889	0	0	1	1	0	0	0	0	0	0	0	0	0	0	0	0	0	0	0	0	0	1	0	0	0	0	0	0	0	0	0	0	0	0	0	0	0	1	0	0	0
Lycaenidae	Theclinae	Arhopalini	Arhopala birmana	(Moore, [1884])	0	0	1	1	0	0	0	0	0	0	0	0	0	0	0	0	0	0	0	0	0	1	0	0	0	0	0	0	0	1	0	0	0	0	0	1	0	1	0	0	0
Lycaenidae	Theclinae	Arhopalini	Arhopala camdeo	(Moore, [1858])	0	0	1	1	0	0	0	0	0	0	0	0	0	0	0	0	0	0	0	0	0	1	1	0	0	0	0	0	0	1	0	0	1	0	0	1	0	1	0	0	0
Lycaenidae	Theclinae	Arhopalini	Arhopala centaurus	(Fabricius, 1775)	1	1	1	1	0	0	1	0	0	1	1	0	0	0	0	1	1	0	0	0	1	1	1	0	1	1	0	0	0	1	1	0	1	1	1	1	0	1	0	0	0
Lycaenidae	Theclinae	Arhopalini	Arhopala comica	de Nicéville, 1900	0	0	1	0	0	0	0	0	0	0	0	0	0	0	0	0	0	0	0	0	0	1	0	0	1	0	0	0	0	0	0	0	0	0	0	1	0	1	0	0	0
Lycaenidae	Theclinae	Arhopalini	Arhopala curiosa	(Evans, 1957)	0	0	1	0	0	0	0	0	0	0	0	0	0	0	0	0	0	0	0	0	0	0	0	0	0	0	0	0	0	0	0	0	0	0	0	0	0	1	0	0	0
Lycaenidae	Theclinae	Arhopalini	Arhopala democritus	(Fabricius, 1793)	0	0	0	0	0	0	0	0	0	0	0	0	0	0	0	0	0	0	0	0	0	0	0	0	1	1	0	0	0	0	0	0	0	0	0	0	0	1	0	0	0
Lycaenidae	Theclinae	Arhopalini	Arhopala dispar	Riley & Godfrey, 1921	0	0	0	1	0	0	0	0	0	0	0	0	0	0	0	0	0	0	0	0	0	0	0	0	1	0	0	0	0	0	0	0	0	0	0	0	0	1	0	0	0
Lycaenidae	Theclinae	Arhopalini	Arhopala dodonaea	Moore, [1858]	0	0	0	0	0	0	0	0	0	0	0	0	1	1	0	0	0	0	0	0	0	0	0	0	0	0	0	0	0	1	0	0	0	0	1	1	0	1	0	0	0
Lycaenidae	Theclinae	Arhopalini	Arhopala eumolphus	(Cramer, [1780])	0	0	1	1	0	0	0	0	0	0	0	0	0	0	0	0	0	0	0	0	0	1	1	0	1	0	0	0	0	1	0	0	0	0	0	1	0	1	0	0	0
Lycaenidae	Theclinae	Arhopalini	Arhopala fulla	(Hewitson, 1862)	1	0	0	1	0	0	0	0	0	0	0	0	0	0	0	0	0	0	0	0	0	0	1	0	0	0	0	0	0	1	0	0	1	0	0	1	0	1	0	0	0
Lycaenidae	Theclinae	Arhopalini	Arhopala ganesa	(Moore, [1858])	0	0	1	0	0	0	0	0	0	0	0	0	1	1	0	0	0	0	0	0	0	1	0	0	1	0	0	0	0	1	0	0	0	0	1	1	0	1	0	0	0
Lycaenidae	Theclinae	Arhopalini	Arhopala hellenore	Doherty, 1889	0	0	0	1	0	0	0	0	0	0	0	0	0	0	0	0	0	0	0	0	0	1	1	0	1	0	0	0	0	0	0	0	0	0	0	0	0	1	0	0	0
Lycaenidae	Theclinae	Arhopalini	Arhopala khamti	Doherty, 1891	0	0	1	1	0	0	0	0	0	0	0	0	0	0	0	0	0	0	0	0	0	1	1	0	0	0	0	0	0	1	0	0	0	0	0	1	0	1	0	0	0
Lycaenidae	Theclinae	Arhopalini	Arhopala nicevillei	Bethune-Baker, 1903	0	0	0	0	0	0	0	0	0	0	0	0	0	0	0	0	0	0	0	0	0	1	1	0	0	0	0	0	0	1	0	0	0	0	0	1	0	1	0	0	0
Lycaenidae	Theclinae	Arhopalini	Arhopala oenea	(Hewitson, 1869)	0	0	1	1	0	0	0	0	0	0	0	0	0	0	0	0	0	0	0	0	0	1	1	0	1	0	0	0	0	1	0	0	0	0	1	1	0	1	0	0	0
Lycaenidae	Theclinae	Arhopalini	Arhopala opalina	(Moore, [1884])	0	0	0	1	0	0	0	0	0	0	0	0	0	0	0	0	0	0	0	0	0	0	0	0	0	0	0	0	0	0	0	0	0	0	0	0	0	1	0	0	0
Lycaenidae	Theclinae	Arhopalini	Arhopala paraganesa	(de Nicéville, 1882)	0	0	1	1	0	0	0	0	0	0	0	0	0	0	0	0	0	0	0	0	0	0	1	0	1	0	0	0	0	1	0	0	0	0	1	1	0	1	0	0	0
Lycaenidae	Theclinae	Arhopalini	Arhopala paramuta	(de Nicéville, [1884])	0	0	1	1	0	0	0	0	0	0	0	0	0	0	0	0	0	0	0	0	0	1	1	0	1	0	0	0	0	1	0	0	0	0	0	1	0	1	0	0	0
Lycaenidae	Theclinae	Arhopalini	Arhopala paralea	(Evans, [1925])	0	0	1	0	0	0	0	0	0	0	0	0	0	0	0	0	0	0	0	0	0	1	0	0	0	0	0	0	0	0	0	0	0	0	0	0	0	1	0	0	0
Lycaenidae	Theclinae	Arhopalini	Arhopala perimuta	(Moore, [1858])	0	0	1	1	0	0	0	0	0	0	0	0	0	0	0	0	0	0	0	0	0	1	1	1	1	0	0	0	0	1	0	0	1	0	0	1	0	1	0	0	0
Lycaenidae	Theclinae	Arhopalini	Arhopala rama	(Kollar, [1844])	0	0	1	1	0	0	0	0	0	0	0	1	1	1	0	0	0	0	0	0	0	1	0	0	0	0	0	0	0	1	0	0	0	0	1	1	0	1	0	0	0
Lycaenidae	Theclinae	Arhopalini	Arhopala selta	(Hewitson, 1869)	1	0	0	0	0	0	0	0	0	0	0	0	0	0	0	0	0	0	0	0	0	0	0	0	0	0	0	0	0	0	0	0	1	0	0	0	0	1	0	0	0
Lycaenidae	Theclinae	Arhopalini	Arhopala silhetensis	(Hewitson, 1862)	0	0	1	1	0	0	0	0	0	0	0	0	0	0	0	0	0	0	0	0	0	1	1	0	1	0	0	0	0	1	0	0	1	0	1	1	0	1	0	0	0
Lycaenidae	Theclinae	Arhopalini	Arhopala singla	(de Nicéville, 1885)	0	0	0	1	0	0	0	0	0	0	0	0	0	0	0	0	0	0	0	0	0	1	1	0	1	0	0	0	0	1	0	0	1	0	1	1	0	1	0	0	0
Lycaenidae	Theclinae	Arhopalini	Arhopala zeta	(Moore, 1877)	1	0	0	0	0	0	0	0	0	0	0	0	0	0	0	0	0	0	0	0	0	0	0	0	0	0	0	0	0	0	0	0	0	0	0	0	0	1	0	0	0
Lycaenidae	Theclinae	Arhopalini	Thaduka multicaudata	Moore, 1878	0	0	0	0	0	0	0	0	0	1	0	0	0	0	0	1	1	0	0	0	1	0	0	0	0	0	0	0	0	0	1	0	0	0	0	0	0	1	0	0	0
Lycaenidae	Theclinae	Arhopalini	Apporasa atkinsoni	(Hewitson, 1869)	0	0	0	0	0	0	0	0	0	0	0	0	0	0	0	0	0	0	0	0	0	1	0	0	1	0	0	0	0	0	0	0	0	0	0	0	0	1	0	0	0
Lycaenidae	Theclinae	Arhopalini	Mahathala ameria	(Hewitson, 1862)	0	0	0	1	0	0	0	0	0	0	0	0	0	0	0	0	0	0	0	0	0	0	1	0	1	0	0	0	0	0	0	0	1	0	0	1	0	1	0	0	0
Lycaenidae	Theclinae	Arhopalini	Flos anniella	(Hewitson, 1862)	0	0	0	0	0	0	0	0	0	0	0	0	0	0	0	0	0	0	0	0	0	0	1	0	1	0	0	0	0	0	0	0	0	0	0	0	0	1	0	0	0
Lycaenidae	Theclinae	Arhopalini	Flos apidanus	(Cramer, [1777])	0	0	0	1	0	0	0	0	0	0	0	0	0	0	0	0	0	0	0	0	0	0	1	0	0	0	0	0	0	0	0	0	0	0	0	0	0	1	0	0	0
Lycaenidae	Theclinae	Arhopalini	Flos adriana	(de Nicéville, [1884])	0	0	1	1	0	0	0	0	0	0	0	0	0	0	0	0	0	0	0	0	0	1	0	0	0	0	0	0	0	1	0	0	1	0	1	1	0	1	0	0	0
Lycaenidae	Theclinae	Arhopalini	Flos areste	(Hewitson, 1862)	0	0	1	0	0	0	0	0	0	0	0	0	0	0	0	0	0	0	0	0	0	1	1	0	1	0	0	0	0	1	0	0	0	0	0	1	0	1	0	0	0
Lycaenidae	Theclinae	Arhopalini	Flos asoka	(de Nicéville, [1884])	0	0	1	1	0	0	0	0	0	0	0	0	0	0	0	0	0	0	0	0	0	0	1	0	0	0	0	0	0	1	0	0	0	1	1	1	0	1	0	0	0
Lycaenidae	Theclinae	Arhopalini	Flos chinensis	(C. & R. Felder, [1865])	0	0	1	1	0	0	0	0	0	0	0	0	0	0	0	0	0	0	0	0	0	1	1	0	1	0	0	0	0	1	0	0	0	0	1	1	0	1	0	0	0
Lycaenidae	Theclinae	Arhopalini	Flos diardi	(Hewitson, 1862)	0	0	1	1	0	0	0	0	0	0	0	0	0	0	0	0	0	0	0	0	0	1	1	0	1	0	0	0	0	1	0	0	0	0	0	0	0	1	0	0	0
Lycaenidae	Theclinae	Arhopalini	Flos fulgida	(Hewitson, 1863)	0	0	0	1	0	0	0	0	0	0	0	0	0	0	0	0	0	0	0	0	0	1	1	0	1	0	0	0	0	1	0	0	0	0	0	1	0	1	0	0	0
Lycaenidae	Theclinae	Arhopalini	Mota massyla	(Hewitson, 1869)	0	0	1	1	0	0	0	0	0	0	0	0	0	0	0	0	0	0	0	0	0	1	1	0	1	0	0	0	0	1	0	0	1	0	0	0	0	1	0	0	0
Lycaenidae	Theclinae	Arhopalini	Surendra quercetorum	(Moore, [1858])	1	1	1	1	0	1	1	0	0	1	1	0	1	1	1	1	1	0	0	1	1	1	1	0	1	1	0	1	0	1	1	0	1	0	1	1	0	1	0	0	0
Lycaenidae	Theclinae	Arhopalini	Zinaspa todara	(Moore, [1884])	0	0	1	1	0	0	0	0	0	1	0	0	0	0	0	1	1	0	0	0	1	1	1	0	1	0	0	0	0	1	1	0	1	0	0	1	0	1	0	0	0
Lycaenidae	Theclinae	Zesiini	Zesius chrysomallus	Hübner, 1821	0	1	0	0	1	0	1	0	0	1	1	0	0	0	1	1	1	0	0	1	1	0	0	0	0	1	0	0	0	0	1	0	0	1	1	1	0	1	0	0	0
Lycaenidae	Theclinae	Amblypodiini	Amblypodia anita	Hewitson, 1862	1	1	0	1	1	0	1	0	0	1	1	0	0	0	1	1	1	0	0	1	1	1	1	0	1	1	0	0	0	0	1	1	0	0	0	1	0	1	0	0	0
Lycaenidae	Theclinae	Amblypodiini	Iraota rochana	(Horsfield, [1829])	0	0	1	1	0	0	0	0	0	0	0	0	0	0	0	0	0	0	0	0	0	1	1	0	0	0	0	0	0	0	0	0	0	0	0	1	0	1	0	0	0
Lycaenidae	Theclinae	Amblypodiini	Iraota timoleon	(Stoll, [1790])	1	1	1	1	1	1	1	0	0	1	1	0	1	1	1	1	1	0	0	1	1	1	1	0	1	1	0	0	0	1	1	0	1	1	1	1	0	1	0	0	0
Lycaenidae	Theclinae	Catapaecilmatini	Catapaecilma major	Druce, 1895	0	0	1	1	0	0	1	0	0	1	0	0	0	0	0	1	1	0	0	1	1	1	1	0	1	1	0	0	0	1	1	0	1	0	1	1	0	1	0	0	0
Lycaenidae	Theclinae	Catapaecilmatini	Catapaecilma subochrea	(Elwes, [1893])	0	0	1	0	0	0	0	0	0	0	0	0	0	0	0	0	0	0	0	0	0	0	0	0	1	0	0	0	0	0	0	0	0	0	0	0	0	1	0	0	0
Lycaenidae	Theclinae	Catapaecilmatini	Acupicta delicatum	(de Nicéville, 1887)	0	0	0	0	0	0	0	0	0	0	0	0	0	0	0	0	0	0	0	0	0	0	0	0	1	0	0	0	0	1	0	0	0	0	0	1	0	1	0	0	1
Lycaenidae	Theclinae	Loxurini	Loxura atymnus	(Stoll, [1780])	1	1	1	1	1	0	1	0	0	1	0	0	1	0	1	1	1	0	0	1	1	1	1	1	1	1	0	0	0	1	1	1	1	1	1	1	0	1	0	0	0
Lycaenidae	Theclinae	Loxurini	Yasoda tripunctata	(Hewitson, 1863)	0	0	1	1	0	0	0	0	0	0	0	0	0	0	0	0	0	0	0	0	0	1	1	0	1	0	0	0	0	1	0	0	0	0	0	1	0	1	0	0	0
Lycaenidae	Theclinae	Loxurini	Drina donina	(Hewitson, 1865)	0	0	0	0	0	0	0	0	0	0	0	0	0	0	0	0	0	0	0	0	0	0	0	1	0	0	0	0	0	0	0	0	0	0	0	0	0	1	0	0	0
Lycaenidae	Theclinae	Horagini	Horaga albimacula	(Wood-Mason & de Nicéville, 1881)	1	0	0	0	0	0	0	0	0	0	0	0	0	0	0	0	0	0	0	0	0	0	0	0	0	0	0	0	0	0	0	0	0	0	0	0	0	1	0	0	0
Lycaenidae	Theclinae	Horagini	Horaga onyx	(Moore, [1858])	1	0	1	1	0	1	1	0	0	1	0	0	1	1	0	1	1	0	0	0	1	1	1	0	1	1	0	0	0	1	1	0	0	1	1	1	0	1	0	0	0
Lycaenidae	Theclinae	Horagini	Horaga syrinx	(Felder, 1860)	0	0	0	0	0	0	0	0	0	0	0	0	0	0	0	0	0	0	0	0	0	1	1	0	1	0	0	0	0	1	0	0	0	0	0	1	0	1	0	0	0
Lycaenidae	Theclinae	Horagini	Horaga viola	Moore, 1882	0	0	0	0	0	0	1	0	0	1	0	0	1	1	0	1	1	0	0	0	0	1	1	0	0	0	0	0	0	1	1	0	0	0	1	1	0	1	0	0	0
Lycaenidae	Theclinae	Horagini	Rathinda amor	(Fabricius, 1775)	0	1	0	1	1	0	1	0	0	1	1	0	0	0	1	1	1	0	0	0	1	0	0	0	0	1	0	0	0	0	1	1	0	0	0	1	0	1	0	0	0
Lycaenidae	Theclinae	Cheritrini	Cheritra freja	(Fabricius, 1793)	0	0	1	1	0	0	0	0	0	1	0	0	0	0	0	1	1	0	0	0	1	1	1	1	1	1	0	0	0	1	1	0	1	0	1	1	0	1	0	0	0
Lycaenidae	Theclinae	Cheritrini	Cheritrella truncipennis	de Nicéville, 1887	0	0	1	1	0	0	0	0	0	0	0	0	0	0	0	0	0	0	0	0	0	1	1	0	1	0	0	0	0	1	0	0	0	0	0	1	0	1	0	0	0
Lycaenidae	Theclinae	Cheritrini	Ticherra acte	(Moore, [1858])	0	0	1	1	0	0	0	0	0	0	0	0	0	0	0	0	0	0	0	0	0	1	1	1	1	0	0	0	0	1	0	0	1	0	1	1	0	1	0	0	0
Lycaenidae	Theclinae	Cheritrini	Drupadia scaeva	(Hewitson, 1863)	0	0	1	0	0	0	0	0	0	0	0	0	0	0	0	0	0	0	0	0	0	0	0	0	0	0	0	0	0	1	0	0	0	0	0	1	0	1	0	0	0
Lycaenidae	Theclinae	Iolaini	Pratapa deva	(Moore, [1858])	1	0	0	0	0	0	0	0	0	1	0	0	1	0	0	1	1	0	0	1	1	1	1	0	0	1	0	0	0	1	1	0	1	0	1	1	0	1	0	0	0
Lycaenidae	Theclinae	Iolaini	Pratapa icetas	(Hewitson, 1865)	0	0	1	1	0	0	0	0	0	0	0	0	1	0	0	0	0	0	0	0	0	0	1	0	0	0	0	0	0	1	0	0	0	0	1	1	0	1	0	0	0
Lycaenidae	Theclinae	Iolaini	Pratapa icetoides	(Elwes, [1893])	0	0	0	0	0	0	0	0	0	0	0	0	0	0	0	0	0	0	0	0	0	0	1	0	0	0	0	0	0	0	0	0	0	0	0	0	0	1	0	0	0
Lycaenidae	Theclinae	Iolaini	Tajuria albiplaga	de Nicéville, 1887	0	0	0	1	0	0	0	0	0	0	0	0	0	0	0	0	0	0	0	0	0	1	1	0	0	0	0	0	0	1	0	0	0	0	0	1	0	1	0	0	0
Lycaenidae	Theclinae	Iolaini	Tajuria cippus	(Fabricius, 1798)	1	1	0	1	1	0	1	0	0	1	1	0	1	0	1	1	1	0	0	1	1	1	1	0	0	1	0	0	0	0	1	1	1	1	1	1	0	1	0	0	0
Lycaenidae	Theclinae	Iolaini	Tajuria culta	(de Nicéville, [1896])	0	0	0	0	0	0	0	0	0	0	0	0	0	0	0	0	0	0	0	0	0	0	1	0	0	0	0	0	0	0	0	0	0	0	0	0	0	1	0	0	0
Lycaenidae	Theclinae	Iolaini	Tajuria deudorix	(Hewitson, 1869)	0	0	0	0	0	0	0	0	0	0	0	0	0	0	0	0	0	0	0	0	0	1	0	0	0	0	0	0	0	0	0	0	0	0	0	0	0	1	0	0	0
Lycaenidae	Theclinae	Iolaini	Tajuria diaeus	(Hewitson, 1865)	0	0	1	0	0	0	0	0	0	0	0	0	1	0	0	0	0	0	0	0	0	1	1	0	1	0	0	0	0	1	0	0	0	0	1	1	0	1	0	0	0
Lycaenidae	Theclinae	Iolaini	Tajuria illurgioides	de Nicéville, 1890	0	0	1	0	0	0	0	0	0	0	0	0	1	0	0	0	0	0	0	0	0	0	1	0	0	0	0	0	0	1	0	0	0	0	1	1	0	1	0	0	0
Lycaenidae	Theclinae	Iolaini	Tajuria illurgis	(Hewitson, 1869)	0	0	0	0	0	0	0	0	0	0	0	0	0	0	0	0	0	0	0	0	0	0	1	0	1	0	0	0	0	1	0	0	0	0	1	1	0	1	0	0	0
Lycaenidae	Theclinae	Iolaini	Tajuria isaeus	(Hewitson, 1865)	0	0	0	1	0	0	0	0	0	0	0	0	0	0	0	0	0	0	0	0	0	1	0	0	0	0	0	0	0	0	0	0	0	0	0	0	0	1	0	0	0
Lycaenidae	Theclinae	Iolaini	Tajuria ister	(Hewitson, 1865)	0	0	0	0	0	0	0	0	0	0	0	0	0	0	0	0	0	0	0	0	0	1	1	0	0	0	0	0	0	0	0	0	0	0	0	1	0	1	0	0	0
Lycaenidae	Theclinae	Iolaini	Tajuria jehana	Moore, [1884]	0	1	0	0	1	0	1	0	0	1	1	0	0	1	1	1	1	0	0	1	1	0	0	1	0	1	0	0	0	0	1	0	0	1	1	1	0	1	0	0	0
Lycaenidae	Theclinae	Iolaini	Tajuria luculenta	(Leech, 1890)	0	0	1	0	0	0	0	0	0	0	0	0	0	0	0	0	0	0	0	0	0	1	1	0	0	0	0	0	0	0	0	0	0	0	0	0	0	1	0	0	0
Lycaenidae	Theclinae	Iolaini	Tajuria maculata	(Hewitson, 1865)	0	0	1	1	0	0	0	0	0	0	0	0	0	0	0	1	1	0	0	0	0	1	1	0	1	0	0	0	0	1	1	0	0	0	1	1	0	1	0	0	0
Lycaenidae	Theclinae	Iolaini	Tajuria megistia	(Hewitson, 1869)	0	0	0	0	0	0	0	0	0	0	0	0	0	0	0	0	0	0	0	0	0	1	1	0	0	0	0	0	0	0	0	0	0	0	0	0	0	1	0	0	0
Lycaenidae	Theclinae	Iolaini	Tajuria melastigma	de Nicéville, 1887	0	0	0	0	0	0	0	0	0	1	0	0	0	0	0	1	1	0	0	0	0	1	1	0	0	0	0	0	0	0	1	0	0	0	1	1	0	1	0	0	0
Lycaenidae	Theclinae	Iolaini	Tajuria yajna	(Doherty, 1886)	0	0	1	0	0	0	0	0	0	0	0	0	0	0	0	0	0	0	0	0	0	1	1	0	0	0	0	0	0	1	0	0	0	0	1	1	0	1	0	0	0
Lycaenidae	Theclinae	Iolaini	Dacalana cotys	(Hewitson, 1865)	0	0	1	1	0	0	0	0	0	0	0	0	0	0	0	0	0	0	0	0	0	1	1	0	0	0	0	0	0	1	0	0	1	0	0	1	0	1	0	0	0
Lycaenidae	Theclinae	Iolaini	Dacalana penicilligera	(de Nicéville, 1890)	0	0	0	1	0	0	0	0	0	0	0	0	0	0	0	0	0	0	0	0	0	1	1	1	0	0	0	0	0	0	0	0	1	0	0	1	0	1	0	0	0
Lycaenidae	Theclinae	Iolaini	Maneca bhotea	(Moore, 1884)	0	0	1	0	0	0	0	0	0	0	0	0	0	0	0	0	0	0	0	0	0	1	1	0	1	0	0	0	0	1	0	0	0	0	0	1	0	1	0	0	0
Lycaenidae	Theclinae	Iolaini	Creon cleobis	(Godart, [1824])	0	0	0	1	1	0	0	0	0	0	0	0	1	0	0	1	1	0	0	0	0	1	1	0	0	0	0	0	0	1	1	0	1	0	1	1	0	1	0	0	0
Lycaenidae	Theclinae	Iolaini	Bullis buto	(de Nicéville, 1895)	0	0	0	0	0	0	0	0	0	0	0	0	0	0	0	0	0	0	0	0	0	0	1	0	0	0	0	0	0	0	0	0	0	0	0	1	0	1	0	0	0
Lycaenidae	Theclinae	Iolaini	Rachana jalindra	(Horsfield, [1829])	1	0	1	1	0	0	0	0	0	1	0	0	0	0	1	1	1	0	0	0	1	1	1	0	0	1	0	0	0	1	1	0	0	0	0	1	0	1	0	0	0
Lycaenidae	Theclinae	Iolaini	Neocheritra fabronia	(Hewitson, 1878)	0	0	1	0	0	0	0	0	0	0	0	0	0	0	0	0	0	0	0	0	0	1	0	0	1	0	0	0	0	1	0	0	0	0	0	1	0	1	0	0	0
Lycaenidae	Theclinae	Iolaini	Charana cepheis	de Nicéville, 1894	0	0	0	1	0	0	0	0	0	0	0	0	0	0	0	0	0	0	0	0	0	0	1	0	0	0	0	0	0	0	0	0	0	0	0	0	0	1	0	0	1
Lycaenidae	Theclinae	Iolaini	Charana mandarina	(Hewitson, 1863)	0	0	1	1	0	0	0	0	0	0	0	0	0	0	0	0	0	0	0	0	0	1	1	0	0	0	0	0	0	1	0	0	1	0	0	1	0	1	0	0	0
Lycaenidae	Theclinae	Iolaini	Suasa lisides	(Hewitson, 1863)	0	0	1	1	0	0	0	0	0	0	0	0	0	0	0	0	0	0	0	0	0	1	1	0	0	0	0	0	0	0	0	0	1	0	0	0	0	1	0	0	0
Lycaenidae	Theclinae	Iolaini	Britomartis cleoboides	(Elwes, [1893])	0	0	0	0	0	0	0	0	0	0	0	0	0	0	0	0	0	0	0	0	0	0	0	0	0	0	0	0	0	1	0	0	0	0	0	0	0	1	0	0	0
Lycaenidae	Theclinae	Remelanini	Remelana jangala	(Horsfield, [1829])	1	0	1	1	1	0	0	0	0	0	0	0	0	0	0	0	0	0	0	0	0	1	1	0	1	0	0	0	0	1	0	0	1	0	0	1	0	1	0	0	0
Lycaenidae	Theclinae	Remelanini	Ancema blanka	(de Nicéville, 1894)	0	0	1	1	0	0	1	0	0	1	0	0	0	0	0	1	1	0	0	0	1	0	1	0	0	0	0	0	0	1	1	0	0	0	0	1	0	1	0	0	0
Lycaenidae	Theclinae	Remelanini	Ancema ctesia	(Hewitson, 1865)	0	0	1	1	0	0	0	0	0	0	0	0	0	0	0	0	0	0	0	0	0	1	1	0	1	0	0	0	0	1	0	0	0	0	1	1	0	1	0	0	0
Lycaenidae	Theclinae	Hypolycaenini	Hypolycaena erylus	(Godart, [1824])	1	0	1	1	0	0	0	0	0	0	0	0	0	0	0	0	0	0	0	0	0	1	1	1	1	1	0	0	0	1	0	0	1	0	0	1	0	1	0	0	0
Lycaenidae	Theclinae	Hypolycaenini	Hypolycaena narada	Kunte, 2015	0	0	1	0	0	0	0	0	0	0	0	0	0	0	0	0	0	0	0	0	0	0	0	0	0	0	0	0	0	0	0	0	0	0	0	0	0	1	0	0	1
Lycaenidae	Theclinae	Hypolycaenini	Hypolycaena nilgirica	Moore, [1884]	0	0	0	0	0	0	0	0	0	0	0	0	0	0	0	1	1	0	0	0	0	0	0	0	0	0	0	0	0	0	1	0	0	0	0	0	0	1	0	0	0
Lycaenidae	Theclinae	Hypolycaenini	Hypolycaena thecloides	(C. & R. Felder, 1860)	1	0	0	0	0	0	0	0	0	0	0	0	0	0	0	0	0	0	0	0	0	0	0	0	0	0	0	0	0	0	0	0	0	0	0	0	0	1	0	0	0
Lycaenidae	Theclinae	Hypolycaenini	Chliaria kina	(Hewitson, 1869)	0	0	1	1	0	0	0	0	0	0	0	0	0	0	0	0	0	0	0	0	0	1	1	0	1	0	0	0	0	1	0	0	0	0	1	1	0	1	0	0	0
Lycaenidae	Theclinae	Hypolycaenini	Chliaria othona	(Hewitson, 1865)	1	1	1	1	0	0	1	0	0	1	0	0	0	0	1	1	1	0	0	1	1	1	1	0	1	1	0	0	0	1	1	0	1	0	1	1	0	1	0	0	0
Lycaenidae	Theclinae	Hypolycaenini	Zeltus amasa	(Hewitson, 1865)	1	1	1	1	1	0	1	0	0	1	0	0	0	0	0	1	1	0	0	0	1	1	1	1	1	1	0	0	0	1	1	0	1	0	0	1	0	1	0	0	0
Lycaenidae	Theclinae	Deudorigini	Deudorix epijarbas	(Moore, 1857)	1	1	1	1	0	1	0	0	0	1	1	0	1	1	1	1	1	0	0	1	1	1	1	0	1	1	0	0	0	1	1	0	1	1	1	1	0	1	0	0	0
Lycaenidae	Theclinae	Deudorigini	Deudorix gaetulia	de Nicéville, [1893]	0	0	0	0	0	0	0	0	0	0	0	0	0	0	0	0	0	0	0	0	0	1	1	0	1	0	0	0	0	0	0	0	0	0	0	0	0	1	0	0	0
Lycaenidae	Theclinae	Deudorigini	Virachola dohertyi	Tytler, 1915	0	0	0	0	0	0	0	0	0	0	0	0	0	0	0	0	0	0	0	0	0	0	0	0	1	0	0	0	0	0	0	0	0	0	0	0	0	1	0	0	0
Lycaenidae	Theclinae	Deudorigini	Virachola isocrates	(Fabricius, 1793)	0	1	0	1	1	0	1	0	1	1	1	1	1	1	1	1	1	0	0	1	1	1	1	0	1	1	0	1	1	1	1	1	1	1	1	1	0	1	0	0	0
Lycaenidae	Theclinae	Deudorigini	Virachola kessuma	(Horsfield, [1829])	0	0	0	0	0	0	0	0	0	0	0	0	0	0	0	0	0	0	0	0	0	1	0	0	0	0	0	0	0	0	0	0	0	0	0	0	0	1	0	0	0
Lycaenidae	Theclinae	Deudorigini	Virachola perse	(Hewitson, 1863)	0	0	1	1	0	1	0	0	0	1	1	0	1	0	0	1	1	0	0	0	1	1	1	0	1	1	0	0	0	1	1	0	0	0	1	1	0	1	0	0	0
Lycaenidae	Theclinae	Deudorigini	Virachola similis	(Hewitson, 1863)	1	0	0	0	0	0	0	0	0	0	0	0	0	0	0	0	0	0	0	0	0	0	1	0	0	0	0	0	0	0	0	0	0	0	0	0	0	1	0	0	0
Lycaenidae	Theclinae	Deudorigini	Artipe eryx	(Linnaeus, 1771)	1	0	0	1	0	0	0	0	0	0	0	0	0	0	0	0	0	0	0	0	0	1	1	0	0	0	0	0	0	1	0	0	0	0	0	1	0	1	0	0	0
Lycaenidae	Theclinae	Deudorigini	Sinthusa chandrana	(Moore, 1882)	0	0	1	1	0	0	0	0	0	0	0	0	1	0	0	0	0	0	0	0	0	1	1	0	1	0	0	0	0	1	0	0	0	0	1	1	0	1	0	0	0
Lycaenidae	Theclinae	Deudorigini	Sinthusa nasaka	(Horsfield, [1829])	0	0	1	1	0	0	0	0	0	0	0	0	1	0	0	0	0	0	0	0	0	1	1	0	1	0	0	0	0	1	0	0	0	0	1	1	0	1	0	0	0
Lycaenidae	Theclinae	Deudorigini	Sinthusa virgo	(Elwes, 1887)	0	0	1	0	0	0	0	0	0	0	0	0	0	0	0	0	0	0	0	0	0	1	0	0	1	0	0	0	0	1	0	0	0	0	0	1	0	1	0	0	1
Lycaenidae	Theclinae	Deudorigini	Araotes lapithis	(Moore, [1858])	0	0	0	1	0	0	0	0	0	0	0	0	0	0	0	0	0	0	0	0	0	1	0	0	1	0	0	0	0	1	0	0	1	0	0	1	0	1	0	0	0
Lycaenidae	Theclinae	Deudorigini	Bindahara phocides	(Fabricius, 1793)	1	0	1	1	0	0	0	0	0	1	0	0	0	0	0	1	1	0	0	0	1	1	1	0	1	0	0	0	0	1	1	0	0	0	0	1	0	1	0	0	0
Lycaenidae	Theclinae	Deudorigini	Rapala damona	Swinhoe, 1890	1	0	0	1	0	0	0	0	0	0	0	0	0	0	0	0	0	0	0	0	0	0	0	0	0	0	0	0	0	1	0	0	0	0	0	0	0	1	0	0	0
Lycaenidae	Theclinae	Deudorigini	Rapala dieneces	(Hewitson, 1878)	1	0	1	1	0	0	0	0	0	0	0	0	0	0	0	0	0	0	0	0	0	1	1	0	1	0	0	0	0	0	0	0	1	0	0	1	0	1	0	0	0
Lycaenidae	Theclinae	Deudorigini	Rapala extensa	Evans, 1926	0	0	0	0	0	0	0	0	0	0	0	0	1	0	0	0	0	0	0	0	0	0	0	0	0	0	0	0	0	0	0	0	0	0	0	0	0	0	1	0	0
Lycaenidae	Theclinae	Deudorigini	Rapala iarbus	(Fabricius, 1787)	0	1	1	1	1	0	1	0	1	1	1	1	1	1	1	1	1	0	0	1	1	1	1	1	1	1	0	1	1	1	1	1	1	1	1	1	0	1	0	0	0
Lycaenidae	Theclinae	Deudorigini	Rapala lankana	(Moore, 1879)	0	0	0	0	0	0	0	0	0	0	0	0	0	0	0	1	1	0	0	0	0	0	0	0	0	0	0	0	0	0	1	0	0	0	0	0	0	1	0	0	0
Lycaenidae	Theclinae	Deudorigini	Rapala manea	(Hewitson, 1863)	1	1	1	1	1	1	1	0	1	1	1	1	1	1	1	1	1	0	0	1	1	1	1	0	1	1	1	1	0	1	1	1	1	1	1	1	0	1	0	0	0
Lycaenidae	Theclinae	Deudorigini	Rapala melida	Fruhstorfer, 1912	0	0	1	1	0	0	0	0	0	0	0	0	0	0	0	0	0	0	0	0	0	0	1	0	1	0	0	0	0	0	0	0	0	0	0	0	0	1	0	0	0
Lycaenidae	Theclinae	Deudorigini	Rapala nissa	(Kollar, [1844])	0	0	1	1	0	0	0	0	0	0	0	0	1	1	0	0	0	0	0	0	0	1	1	0	1	0	0	0	0	1	0	0	0	0	1	1	0	1	0	0	0
Lycaenidae	Theclinae	Deudorigini	Rapala pheretima	(Hewitson, 1863)	0	1	1	1	0	0	1	0	0	0	0	0	0	0	0	0	0	0	0	1	0	1	1	0	1	1	0	0	0	1	0	0	1	0	1	1	0	1	0	0	0
Lycaenidae	Theclinae	Deudorigini	Rapala rectivitta	(Moore, 1879)	0	0	1	1	0	0	0	0	0	0	0	0	0	0	0	0	0	0	0	0	0	1	1	0	1	0	0	0	0	1	0	0	0	0	0	1	0	1	0	0	0
Lycaenidae	Theclinae	Deudorigini	Rapala refulgens	de Nicéville, 1891	0	0	1	0	0	0	0	0	0	0	0	0	0	0	0	0	0	0	0	0	0	1	1	0	0	0	0	0	0	1	0	0	0	0	0	0	0	1	0	0	0
Lycaenidae	Theclinae	Deudorigini	Rapala rosacea	de Nicéville, [1889]	0	0	0	1	0	0	0	0	0	0	0	0	0	0	0	0	0	0	0	0	0	1	1	1	0	0	0	0	0	1	0	0	0	0	0	1	0	1	0	0	1
Lycaenidae	Theclinae	Deudorigini	Rapala rubida	Tytler, 1926	0	0	0	0	0	0	0	0	0	0	0	0	0	0	0	0	0	0	0	0	0	1	0	0	0	0	0	0	0	0	0	0	0	0	0	0	0	1	0	0	0
Lycaenidae	Theclinae	Deudorigini	Rapala selira	(Moore, 1874)	0	0	0	0	0	0	0	0	0	0	0	0	1	1	0	0	0	0	0	0	0	0	0	0	0	0	0	0	0	0	0	0	0	0	1	0	0	1	0	0	0
Lycaenidae	Theclinae	Deudorigini	Rapala scintilla	de Nicéville, 1890	0	0	1	1	0	0	0	0	0	0	0	0	0	0	0	0	0	0	0	0	0	1	1	0	0	0	0	0	0	1	0	0	0	0	0	1	0	1	0	0	0
Lycaenidae	Theclinae	Deudorigini	Rapala suffusa	(Moore, 1878)	1	0	0	1	0	0	0	0	0	0	0	0	0	0	0	0	0	0	0	0	0	1	1	0	1	0	0	0	0	0	0	0	1	0	0	0	0	1	0	0	0
Lycaenidae	Theclinae	Deudorigini	Rapala tara	de Nicéville, [1889]	0	0	1	1	0	0	0	0	0	0	0	0	0	0	0	0	0	0	0	0	0	1	1	0	0	0	0	0	0	1	0	0	0	0	1	0	0	1	0	0	0
Lycaenidae	Theclinae	Deudorigini	Rapala varuna	(Horsfield, [1829])	1	1	1	1	0	0	1	0	0	1	1	0	1	1	1	1	1	0	0	1	1	1	1	0	1	1	0	0	0	1	1	0	1	1	1	1	0	1	0	0	0
Lycaenidae	Theclinae	Deudorigini	Pamela dudgeonii	(de Nicéville, 1894)	0	0	0	0	0	0	0	0	0	0	0	0	0	0	0	0	0	0	0	0	0	0	0	0	0	0	0	0	0	1	0	0	0	0	1	0	0	1	0	0	0
Lycaenidae	Theclinae	Eumaeini	Ahlbergia leechii	(de Nicéville, [1893])	0	0	0	0	0	0	0	0	0	0	0	0	0	0	0	0	0	0	0	0	0	0	1	0	0	0	0	0	0	0	0	0	0	0	0	0	0	1	0	0	0
Lycaenidae	Theclinae	Eumaeini	Satyrium mackwoodi	(Evans, 1914)	0	0	0	0	0	0	0	0	0	0	0	0	0	0	0	0	0	0	0	0	0	1	0	0	0	0	0	0	0	0	0	0	0	0	0	0	0	1	0	0	0
Lycaenidae	Theclinae	Eumaeini	Satyrium deria	(Moore, 1865)	0	0	0	0	0	0	0	0	0	0	0	0	1	1	0	0	0	1	0	0	0	0	0	0	0	0	0	0	0	0	0	0	0	0	1	0	0	0	1	0	0
Lycaenidae	Polyommatnae	Niphandini	Niphanda asialis	(de Nicéville, 1895)	0	0	0	1	0	0	0	0	0	0	0	0	0	0	0	0	0	0	0	0	0	0	1	0	0	0	0	0	0	0	0	0	1	0	0	0	0	1	0	0	0
Lycaenidae	Polyommatnae	Niphandini	Niphanda cymbia	de Nicéville, [1884]	0	0	1	0	0	0	0	0	0	0	0	0	0	0	0	0	0	0	0	0	0	1	1	0	1	0	0	0	0	1	0	0	0	0	0	1	0	1	0	0	0
Lycaenidae	Polyommatnae	Lycaenesthini	Anthene emolus	(Godart, [1824])	1	1	1	1	1	0	1	0	0	1	0	0	1	0	1	1	1	0	0	1	1	1	1	1	1	1	0	0	0	1	1	0	1	1	1	1	0	1	0	0	0
Lycaenidae	Polyommatnae	Lycaenesthini	Anthene lycaenina	(Felder, 1868)	1	1	1	1	0	0	1	0	0	1	1	0	0	0	1	1	1	0	0	1	1	1	1	1	1	1	0	0	0	1	1	1	1	0	0	1	0	1	0	0	0
Lycaenidae	Polyommatnae	Polyommatini	Una usta	(Distant, 1886)	0	0	1	1	0	0	0	0	0	0	0	0	0	0	0	0	0	0	0	0	0	1	1	1	1	0	0	0	0	1	0	0	0	0	0	0	0	1	0	0	0
Lycaenidae	Polyommatnae	Polyommatini	Orthomiella pontis	(Elwes, 1887)	0	0	1	0	0	0	0	0	0	0	0	0	0	0	0	0	0	0	0	0	0	1	0	0	1	0	0	0	0	1	0	0	0	0	0	1	0	1	0	0	0
Lycaenidae	Polyommatnae	Polyommatini	Orthomiella rantaizana	Wileman, 1910	0	0	0	0	0	0	0	0	0	0	0	0	0	0	0	0	0	0	0	0	0	1	0	0	0	0	0	0	0	0	0	0	0	0	0	0	0	1	0	0	0
Lycaenidae	Polyommatnae	Polyommatini	Petrelaea dana	(de Nicéville, [1884])	1	1	1	1	0	0	1	0	0	1	1	0	1	0	1	1	1	0	0	0	1	1	1	1	1	1	0	0	0	1	1	0	1	0	1	1	0	1	0	0	0
Lycaenidae	Polyommatnae	Polyommatini	Nacaduba berenice	(Herrich-Schäffer, 1869)	1	1	0	1	0	0	0	0	0	0	0	0	0	0	0	1	1	0	0	0	1	0	0	0	0	0	0	0	0	0	1	0	0	0	0	0	0	1	0	0	0
Lycaenidae	Polyommatnae	Polyommatini	Nacaduba beroe	(C. & R. Felder, [1865])	1	0	1	1	0	0	0	0	0	1	0	0	0	0	0	1	1	0	0	0	1	0	1	0	0	0	0	0	0	1	1	0	1	0	0	1	0	1	0	0	0
Lycaenidae	Polyommatnae	Polyommatini	Nacaduba calauria	(Felder, 1860)	0	0	0	0	0	0	0	0	0	0	0	0	0	0	0	1	1	0	0	0	0	0	0	0	0	0	0	0	0	0	1	0	0	0	0	0	0	1	0	0	0
Lycaenidae	Polyommatnae	Polyommatini	Nacaduba hermus	(Felder, 1860)	1	0	1	1	0	0	0	0	0	1	1	0	0	0	0	1	1	0	0	0	1	1	1	0	1	0	0	0	0	1	1	0	1	0	0	1	0	1	0	0	0
Lycaenidae	Polyommatnae	Polyommatini	Nacaduba kurava	(Moore, [1858])	1	0	1	1	0	0	0	0	0	1	1	0	0	0	0	1	1	0	0	0	1	1	1	0	1	0	0	0	0	1	1	0	1	0	1	1	0	1	0	0	0
Lycaenidae	Polyommatnae	Polyommatini	Nacaduba pactolus	(Felder, 1860)	1	1	1	1	0	0	0	0	0	1	0	0	0	0	0	1	1	0	0	0	1	1	1	1	1	1	0	0	0	1	1	0	1	0	0	1	0	1	0	0	0
Lycaenidae	Polyommatnae	Polyommatini	Nacaduba pavana	(Horsfield, [1828])	1	0	1	1	0	0	0	0	0	0	0	0	0	0	0	0	0	0	0	0	0	0	1	0	0	0	0	0	0	1	0	0	0	0	0	0	0	1	0	0	0
Lycaenidae	Polyommatnae	Polyommatini	Nacaduba sanaya	Fruhstorfer, 1916	1	0	0	1	0	0	0	0	0	0	0	0	0	0	0	0	0	0	0	0	0	0	0	0	0	0	0	0	0	0	0	0	0	0	0	0	0	1	0	0	0
Lycaenidae	Polyommatnae	Polyommatini	Nacaduba sinhala	Ormiston, 1924	0	0	0	0	0	0	0	0	0	0	0	0	0	0	0	0	1	0	0	0	0	0	0	0	0	0	0	0	0	0	1	0	0	0	0	0	0	1	0	0	0
Lycaenidae	Polyommatnae	Polyommatini	Nacaduba subperusia	(Snellen, 1896)	1	0	1	1	0	0	0	0	0	0	0	0	0	0	0	0	0	0	0	0	0	0	1	0	0	0	0	0	0	0	0	0	0	0	0	1	0	1	0	0	0
Lycaenidae	Polyommatnae	Polyommatini	Prosotas aluta	(Druce, 1873)	1	0	1	1	0	0	0	0	0	0	0	0	0	0	0	0	0	0	0	0	0	1	1	0	1	0	0	0	0	1	0	0	0	0	1	1	0	1	0	0	0
Lycaenidae	Polyommatnae	Polyommatini	Prosotas bhutea	(de Nicéville, [1884])	0	0	1	1	0	0	0	0	0	0	0	0	0	0	0	0	0	0	0	0	0	1	1	1	1	0	0	0	0	1	0	0	1	0	0	1	0	1	0	0	0
Lycaenidae	Polyommatnae	Polyommatini	Prosotas dubiosa	(Semper, [1879])	1	1	1	1	1	1	1	0	1	1	1	0	0	1	1	1	1	0	0	1	1	1	1	1	1	0	0	0	0	1	1	1	1	0	1	1	0	1	0	0	0
Lycaenidae	Polyommatnae	Polyommatini	Prosotas lutea	(Martin, 1895)	0	0	0	1	0	0	0	0	0	0	0	0	0	0	0	0	0	0	0	0	0	1	1	0	0	0	0	0	0	1	0	0	1	0	0	1	0	1	0	0	0
Lycaenidae	Polyommatnae	Polyommatini	Prosotas nora	(Felder, 1860)	1	1	1	1	1	1	1	0	1	1	1	1	1	1	1	1	1	0	0	1	1	1	1	1	1	1	0	1	1	1	1	1	1	1	1	1	0	1	0	0	0
Lycaenidae	Polyommatnae	Polyommatini	Prosotas noreia	(Felder, 1868)	0	1	1	0	0	0	0	0	0	1	0	0	0	0	0	1	1	0	0	1	1	0	1	0	1	1	0	0	0	0	1	0	0	0	1	0	0	1	0	0	0
Lycaenidae	Polyommatnae	Polyommatini	Prosotas pia	Toxopeus, 1929	0	0	1	1	0	0	0	0	0	0	0	0	0	0	0	0	0	0	0	0	0	1	1	0	1	0	0	0	0	1	0	0	1	0	0	1	0	1	0	0	0
Lycaenidae	Polyommatnae	Polyommatini	Ionolyce helicon	(Felder, 1860)	1	0	1	1	0	0	0	0	0	0	0	0	0	0	0	1	1	0	0	0	1	1	1	1	1	0	0	0	0	1	1	0	1	0	0	1	0	1	0	0	0
Lycaenidae	Polyommatnae	Polyommatini	Catopyrops ancyra	(Felder, 1860)	1	0	0	0	0	0	0	0	0	0	0	0	0	0	0	0	0	0	0	0	0	0	0	0	0	0	0	0	0	0	0	0	0	0	0	0	0	1	0	0	0
Lycaenidae	Polyommatnae	Polyommatini	Caleta decidia	(Hewitson, 1876)	0	1	0	1	1	0	1	0	0	1	1	0	0	0	1	1	1	0	0	1	1	1	1	0	0	1	0	0	0	1	1	1	1	1	1	1	0	1	0	0	0
Lycaenidae	Polyommatnae	Polyommatini	Caleta elna	(Hewitson, 1876)	1	1	1	1	0	0	0	0	0	0	0	0	0	0	0	0	0	0	0	0	0	1	1	1	1	1	0	0	0	1	1	0	1	0	0	1	0	1	0	0	0
Lycaenidae	Polyommatnae	Polyommatini	Caleta roxus	(Godart, [1824])	1	0	1	1	0	0	0	0	0	0	0	0	0	0	0	0	0	0	0	0	0	1	1	1	1	0	0	0	0	0	0	0	1	0	0	0	0	1	0	0	0
Lycaenidae	Polyommatnae	Polyommatini	Discolampa ethion	(Westwood, 1851)	1	1	0	1	0	0	0	0	0	1	1	0	0	0	0	1	1	0	0	0	1	1	1	1	1	0	1	0	0	0	1	0	1	0	1	1	0	1	0	0	0
Lycaenidae	Polyommatnae	Polyommatini	Jamides alecto	(Felder, 1860)	1	1	1	1	1	0	1	0	0	1	0	0	0	0	1	1	1	0	0	0	1	1	1	0	1	1	0	0	0	1	1	1	1	0	0	1	0	1	0	0	0
Lycaenidae	Polyommatnae	Polyommatini	Jamides bochus	(Stoll, [1782])	1	1	1	1	1	0	1	0	1	1	1	1	1	1	1	1	1	0	0	1	1	1	1	1	1	1	1	0	1	1	1	1	1	1	1	1	0	1	0	0	0
Lycaenidae	Polyommatnae	Polyommatini	Jamides caeruleus	(Druce, 1873)	0	0	1	1	0	0	0	0	0	0	0	0	0	0	0	0	0	0	0	0	0	1	1	0	1	0	0	0	0	0	0	0	0	0	0	0	0	1	0	0	0
Lycaenidae	Polyommatnae	Polyommatini	Jamides celeno	(Cramer, [1775])	1	1	1	1	1	1	1	1	0	1	1	0	1	1	1	1	1	0	0	1	1	1	1	1	1	1	1	0	1	1	1	1	1	1	1	1	0	1	0	0	0
Lycaenidae	Polyommatnae	Polyommatini	Jamides elpis	(Godart, [1824])	1	0	1	1	0	0	0	0	0	0	0	0	0	0	0	0	0	0	0	0	0	1	1	0	1	0	0	0	0	1	0	0	1	0	0	1	0	1	0	0	0
Lycaenidae	Polyommatnae	Polyommatini	Jamides ferrari	Evans, 1932	1	0	0	0	0	0	0	0	0	0	0	0	0	0	0	0	0	0	0	0	0	0	0	0	0	0	0	0	0	0	0	0	0	0	0	0	0	1	0	0	0
Lycaenidae	Polyommatnae	Polyommatini	Jamides kankena	(Felder, 1862)	1	0	0	0	0	0	0	0	0	0	0	0	0	0	0	0	0	0	0	0	0	0	0	0	0	0	0	0	0	0	0	0	0	0	0	0	0	1	0	0	1
Lycaenidae	Polyommatnae	Polyommatini	Jamides pura	(Moore, 1886)	0	0	1	1	0	0	0	0	0	0	0	0	0	0	0	0	0	0	0	0	0	1	1	0	1	0	0	0	0	1	0	0	1	0	0	1	0	1	0	0	0
Lycaenidae	Polyommatnae	Polyommatini	Catochrysops panormus	(Felder, 1860)	1	0	1	1	0	0	1	0	0	0	0	0	0	0	1	1	1	0	0	0	1	1	1	1	1	0	0	0	0	1	1	1	1	0	0	1	0	1	0	0	0
Lycaenidae	Polyommatnae	Polyommatini	Catochrysops strabo	(Fabricius, 1793)	1	1	1	1	1	1	1	0	1	1	1	1	1	1	1	1	1	0	0	1	1	1	1	1	1	1	0	1	1	1	1	1	1	1	1	1	0	1	0	0	0
Lycaenidae	Polyommatnae	Polyommatini	Lampides boeticus	(Linnaeus, 1767)	1	1	1	1	1	1	1	0	1	1	1	1	1	1	1	1	1	1	0	1	1	1	1	1	1	1	0	1	1	1	1	1	1	1	1	1	0	0	0	1	0
Lycaenidae	Polyommatnae	Polyommatini	Leptotes plinius	(Fabricius, 1793)	0	1	1	1	1	1	1	0	1	1	1	1	1	1	1	1	1	0	0	1	1	1	1	0	1	1	1	1	1	1	1	1	1	1	1	1	0	1	0	0	0
Lycaenidae	Polyommatnae	Polyommatini	Castalius rosimon	(Fabricius, 1775)	1	1	1	1	1	1	1	0	1	1	1	1	1	0	1	1	1	0	0	1	1	1	1	1	1	1	1	1	1	1	1	1	1	1	1	1	0	1	0	0	0
Lycaenidae	Polyommatnae	Polyommatini	Tarucus ananda	(de Nicéville, [1884])	0	0	1	1	0	0	0	0	0	1	0	0	0	0	0	1	1	0	0	1	1	1	1	1	1	1	0	0	0	1	1	0	0	0	0	1	0	1	0	0	0
Lycaenidae	Polyommatnae	Polyommatini	Tarucus balkanicus	(Freyer, 1844)	0	1	1	1	1	1	1	0	1	0	1	1	1	1	1	1	0	0	0	1	1	0	1	0	0	1	0	1	1	1	1	1	0	1	1	1	1	0	0	0	0
Lycaenidae	Polyommatnae	Polyommatini	Tarucus callinara	Butler, 1886	0	0	0	0	1	0	1	0	1	1	1	1	1	1	1	1	1	0	0	1	1	0	0	0	0	1	0	1	1	1	1	0	0	1	1	1	0	1	0	0	0
Lycaenidae	Polyommatnae	Polyommatini	Tarucus hazara	Evans, 1932	0	0	0	0	0	1	0	0	0	0	0	0	1	1	0	0	0	0	0	0	0	0	0	0	0	0	0	1	0	0	0	0	0	0	1	0	0	1	0	0	0
Lycaenidae	Polyommatnae	Polyommatini	Tarucus indicus	Evans, 1932	1	0	0	1	1	0	1	0	1	0	1	1	1	1	1	1	0	0	0	1	1	0	0	0	0	1	0	1	1	0	1	1	0	1	1	1	0	1	0	0	0
Lycaenidae	Polyommatnae	Polyommatini	Tarucus nara	(Kollar, 1848)	1	1	0	1	0	1	1	0	1	1	1	0	1	1	0	1	1	0	0	1	1	0	1	0	0	1	0	1	1	1	1	1	0	1	1	1	0	1	0	0	0
Lycaenidae	Polyommatnae	Polyommatini	Tarucus venosus	Moore, 1882	0	0	0	0	0	0	0	0	0	0	0	0	1	1	0	0	0	0	0	0	0	1	0	0	0	0	0	0	0	0	0	0	0	0	1	0	0	1	0	0	0
Lycaenidae	Polyommatnae	Polyommatini	Tarucus waterstradti	Druce, 1895	0	0	1	1	0	0	0	0	0	0	0	0	0	0	0	0	0	0	0	0	0	1	0	0	1	0	0	0	0	1	0	0	0	0	0	1	0	1	0	0	0
Lycaenidae	Polyommatnae	Polyommatini	Zizeeria karsandra	(Moore, 1865)	1	1	1	1	1	1	1	0	1	1	1	1	1	1	1	1	1	1	0	1	1	1	1	1	1	1	0	1	1	1	1	1	1	1	1	1	0	1	0	0	0
Lycaenidae	Polyommatnae	Polyommatini	Pseudozizeeria maha	(Kollar, [1844])	0	1	1	1	1	1	1	0	1	1	1	1	1	1	1	1	1	1	0	1	1	1	1	1	1	1	0	1	1	1	1	1	1	1	1	1	0	1	0	0	0
Lycaenidae	Polyommatnae	Polyommatini	Zizina otis	(Fabricius, 1787)	1	1	1	1	1	0	1	0	1	1	1	1	1	1	1	1	1	0	0	1	1	1	1	0	1	1	0	1	1	1	1	1	1	1	1	1	0	1	0	0	0
Lycaenidae	Polyommatnae	Polyommatini	Zizula hylax	(Fabricius, 1775)	1	1	1	1	1	1	1	0	1	1	1	1	1	1	1	1	1	0	1	1	1	1	1	1	1	1	1	1	1	1	1	1	1	1	1	1	1	0	0	0	0
Lycaenidae	Polyommatnae	Polyommatini	Everes argiades	(Pallas, 1771)	0	0	1	0	0	0	0	0	0	0	0	0	1	1	0	0	0	0	0	0	0	1	1	0	1	0	0	0	0	1	0	0	0	0	1	1	0	0	1	0	0
Lycaenidae	Polyommatnae	Polyommatini	Everes huegelii	(Gistel, 1857)	0	0	1	0	0	0	0	0	0	0	0	0	1	1	0	0	0	1	0	0	0	1	1	0	1	0	0	0	0	1	0	0	0	1	1	1	0	1	0	0	0
Lycaenidae	Polyommatnae	Polyommatini	Everes lacturnus	(Godart, [1824])	1	1	0	1	1	0	1	0	0	1	1	1	1	1	0	1	1	0	0	1	1	1	1	1	1	1	0	1	1	1	1	1	1	1	1	1	0	1	0	0	0
Lycaenidae	Polyommatnae	Polyommatini	Cupido alainus	(Staudinger, 1887)	0	0	0	0	0	0	0	0	0	0	0	0	0	0	0	0	0	1	0	0	0	0	0	0	0	0	0	0	0	0	0	0	0	0	0	0	0	0	1	0	0
Lycaenidae	Polyommatnae	Polyommatini	Cupido buddhista	(Alphéraky, 1881)	0	0	0	0	0	0	0	0	0	0	0	0	0	0	0	0	0	1	0	0	0	0	0	0	0	0	0	0	0	0	0	0	0	0	0	0	0	0	1	0	0
Lycaenidae	Polyommatnae	Polyommatini	Iolana gigantea	(Grum-Grshimailo, 1885)	0	0	0	0	0	0	0	0	0	0	0	0	0	0	0	0	0	1	0	0	0	0	0	0	0	0	0	0	0	0	0	0	0	0	0	0	0	0	1	0	0
Lycaenidae	Polyommatnae	Polyommatini	Bothrinia chennelli	(de Nicéville, [1884])	0	0	0	0	0	0	0	0	0	0	0	0	0	0	0	0	0	0	0	0	0	0	1	0	1	0	0	0	0	0	0	0	0	0	0	0	0	1	0	0	0
Lycaenidae	Polyommatnae	Polyommatini	Tongeia kala	(de Nicéville, 1890)	0	0	0	0	0	0	0	0	0	0	0	0	0	0	0	0	0	0	0	0	0	1	1	0	1	0	0	0	0	0	0	0	0	0	0	0	0	1	0	0	0
Lycaenidae	Polyommatnae	Polyommatini	Tongeia pseudozuthus	Huang, 2001	0	0	1	0	0	0	0	0	0	0	0	0	0	0	0	0	0	0	0	0	0	0	0	0	0	0	0	0	0	0	0	0	0	0	0	0	0	1	0	0	0
Lycaenidae	Polyommatnae	Polyommatini	Shijimia moorei	(Leech, 1889)	0	0	1	1	0	0	0	0	0	0	0	0	0	0	0	0	0	0	0	0	0	0	1	0	0	0	0	0	0	0	0	0	0	0	0	1	0	1	0	0	0
Lycaenidae	Polyommatnae	Polyommatini	Talicada nyseus	(Guérin-Méneville, 1843)	0	1	0	1	1	1	0	0	1	1	1	0	1	1	1	1	1	0	0	1	1	1	1	1	1	1	0	1	1	0	1	1	0	1	1	1	0	1	0	0	0
Lycaenidae	Polyommatnae	Polyommatini	Pithecops fulgens	Doherty, 1889	0	0	1	1	0	0	0	0	0	0	0	0	0	0	0	0	0	0	0	0	0	1	0	0	0	0	0	0	0	0	0	0	0	0	0	0	0	1	0	0	0
Lycaenidae	Polyommatnae	Polyommatini	Pithecops corvus	Fruhstorfer, 1919	1	0	1	1	0	0	0	0	0	0	0	0	0	0	0	0	0	0	0	0	0	1	1	0	1	0	0	0	0	1	0	0	0	0	0	1	0	1	0	0	0
Lycaenidae	Polyommatnae	Polyommatini	Azanus jesous	(Guérin-Méneville, 1849)	0	1	0	0	1	0	1	0	1	1	1	1	0	0	1	1	1	0	0	1	1	0	0	0	0	1	1	0	1	0	1	1	0	0	1	0	1	0	0	0	0
Lycaenidae	Polyommatnae	Polyommatini	Azanus ubaldus	(Stoll, [1782])	0	1	0	0	1	1	1	0	1	1	1	1	1	1	0	1	1	0	0	1	1	0	0	0	0	1	0	1	1	0	1	1	0	1	1	1	1	0	0	0	0
Lycaenidae	Polyommatnae	Polyommatini	Azanus uranus	Butler, 1886	0	1	0	0	1	0	1	0	1	1	1	1	0	1	0	1	1	0	0	1	1	0	0	0	0	1	0	1	1	0	1	1	0	1	1	1	0	1	0	0	0
Lycaenidae	Polyommatnae	Polyommatini	Neopithecops zalmora	(Butler, [1870])	1	0	1	1	1	0	1	0	0	1	1	0	1	1	0	1	1	0	0	0	1	1	1	0	1	1	0	0	0	1	1	0	1	1	1	1	0	1	0	0	0
Lycaenidae	Polyommatnae	Polyommatini	Megisba malaya	(Horsfield, [1828])	1	1	1	1	0	1	1	0	0	1	1	0	1	0	0	1	1	0	0	0	1	1	1	1	1	1	0	0	0	1	1	1	1	1	1	1	0	1	0	0	0
Lycaenidae	Polyommatnae	Polyommatini	Celastrina argiolus	(Linnaeus, 1758)	0	0	1	0	0	0	0	0	0	0	0	0	1	1	0	0	0	1	0	0	0	1	1	0	1	0	0	0	0	1	0	0	0	0	1	1	0	1	0	0	0
Lycaenidae	Polyommatnae	Polyommatini	Celastrina gigas	(Hemming, 1928)	0	0	0	0	0	0	0	0	0	0	0	0	1	1	0	0	0	1	0	0	0	0	0	0	0	0	0	0	0	0	0	0	0	0	1	1	0	1	0	0	0
Lycaenidae	Polyommatnae	Polyommatini	Celastrina hersilia	(Leech, [1893])	0	0	1	0	0	0	0	0	0	0	0	0	0	0	0	0	0	0	0	0	0	0	0	0	1	0	0	0	0	1	0	0	0	0	0	1	0	1	0	0	0
Lycaenidae	Polyommatnae	Polyommatini	Celastrina huegelii	(Moore, 1882)	0	0	1	0	0	0	0	0	0	0	0	0	1	1	0	0	0	0	0	0	0	1	0	0	0	0	0	0	0	1	0	0	0	0	1	0	0	1	0	0	0
Lycaenidae	Polyommatnae	Polyommatini	Celastrina lavendularis	(Moore, 1877)	0	0	1	1	0	0	0	0	0	0	0	0	1	0	1	1	1	0	0	0	0	1	1	1	1	0	0	0	0	1	1	0	1	0	1	1	0	1	0	0	0
Lycaenidae	Polyommatnae	Polyommatini	Celastrina oreas	(Leech, [1893])	0	0	0	1	0	0	0	0	0	0	0	0	0	0	0	0	0	0	0	0	0	0	1	0	0	0	0	0	0	0	0	0	0	0	0	0	0	1	0	0	0
Lycaenidae	Polyommatnae	Polyommatini	Lestranicus transpectus	(Moore, 1879)	0	0	1	1	0	0	0	0	0	0	0	0	0	0	0	0	0	0	0	0	0	1	1	1	1	0	0	0	0	1	0	0	1	0	0	1	0	1	0	0	0
Lycaenidae	Polyommatnae	Polyommatini	Celatoxia albidisca	(Moore, [1884])	0	0	0	0	0	0	0	0	0	0	1	0	0	0	0	1	1	0	0	0	1	0	0	0	0	0	0	0	0	0	1	0	0	0	0	0	0	1	0	0	1
Lycaenidae	Polyommatnae	Polyommatini	Celatoxia marginata	(de Nicéville, [1884])	0	0	1	1	0	0	0	0	0	0	0	0	0	0	0	0	0	0	0	0	0	1	1	0	1	0	0	0	0	1	0	0	0	0	1	1	0	1	0	0	0
Lycaenidae	Polyommatnae	Polyommatini	Notarthrinus binghami	Chapman, 1908	0	0	0	0	0	0	0	0	0	0	0	0	0	0	0	0	0	0	0	0	0	1	1	0	1	0	0	0	0	0	0	0	0	0	0	0	0	1	0	0	0
Lycaenidae	Polyommatnae	Polyommatini	Acytolepis lilacea	(Hampson, 1889)	0	0	0	0	0	0	0	0	0	0	0	0	0	0	0	1	1	0	0	0	0	0	0	0	0	0	0	0	0	0	1	0	0	0	0	0	0	1	0	0	0
Lycaenidae	Polyommatnae	Polyommatini	Acytolepis puspa	(Horsfield, [1828])	1	1	1	1	1	1	1	0	0	1	1	0	1	1	1	1	1	0	0	1	1	1	1	1	1	1	0	1	0	1	1	1	1	1	1	1	0	1	0	0	0
Lycaenidae	Polyommatnae	Polyommatini	Oreolyce dohertyi	(Tytler, 1915)	0	0	1	0	0	0	0	0	0	0	0	0	0	0	0	0	0	0	0	0	0	0	0	0	1	0	0	0	0	0	0	0	0	0	0	0	0	1	0	0	0
Lycaenidae	Polyommatnae	Polyommatini	Oreolyce vardhana	(Moore, [1875])	0	0	0	0	0	0	0	0	0	0	0	0	1	1	0	0	0	0	0	0	0	0	0	0	0	0	0	0	0	0	0	0	0	0	1	1	0	1	0	0	0
Lycaenidae	Polyommatnae	Polyommatini	Callenya melaena	(Doherty, 1889)	0	0	1	1	0	0	0	0	0	0	0	0	0	0	0	0	0	0	0	0	0	1	1	0	0	0	0	0	0	0	0	0	0	0	0	0	0	1	0	0	0
Lycaenidae	Polyommatnae	Polyommatini	Monodontides musina	(Snellen, 1892)	0	0	1	1	0	0	0	0	0	0	0	0	0	0	0	0	0	0	0	0	0	1	1	0	1	0	0	0	0	1	0	0	0	0	0	0	0	1	0	0	0
Lycaenidae	Polyommatnae	Polyommatini	Udara akasa	(Horsfield, [1828])	0	1	0	0	0	0	0	0	0	0	0	0	0	0	0	1	1	0	0	0	0	0	0	0	0	0	0	0	0	0	1	0	0	0	0	0	0	1	0	0	0
Lycaenidae	Polyommatnae	Polyommatini	Udara albocaerulea	(Moore, 1879)	0	0	1	1	0	0	0	0	0	0	0	0	1	0	0	0	0	0	0	0	0	1	1	0	1	0	0	0	0	1	0	0	0	0	1	1	0	1	0	0	0
Lycaenidae	Polyommatnae	Polyommatini	Udara dilecta	(Moore, 1879)	0	0	1	1	1	0	0	0	0	0	0	0	1	1	0	0	0	0	0	0	0	1	1	0	1	0	0	0	0	1	0	0	0	0	1	1	0	1	0	0	0
Lycaenidae	Polyommatnae	Polyommatini	Udara placidula	(Druce, 1895)	0	0	0	1	0	0	0	0	0	0	0	0	0	0	0	0	0	0	0	0	0	1	1	0	0	0	0	0	0	0	0	0	0	0	0	0	0	1	0	0	0
Lycaenidae	Polyommatnae	Polyommatini	Udara selma	(Druce, 1895)	0	0	1	1	0	0	0	0	0	0	0	0	0	0	0	0	0	0	0	0	0	0	0	0	0	0	0	0	0	0	0	0	0	0	0	0	0	1	0	0	0
Lycaenidae	Polyommatnae	Polyommatini	Udara singalensis	(Felder, 1868)	0	0	0	0	0	0	0	0	0	0	0	0	0	0	0	0	1	0	0	0	0	0	0	0	0	0	0	0	0	0	1	0	0	0	0	0	0	1	0	0	0
Lycaenidae	Polyommatnae	Polyommatini	Euchrysops cnejus	(Fabricius, 1798)	1	1	1	1	1	1	1	1	1	1	1	1	1	1	1	1	1	0	0	1	1	1	1	0	1	1	0	1	1	1	1	1	1	1	1	1	0	1	0	0	0
Lycaenidae	Polyommatnae	Polyommatini	Freyeria putli	(Kollar, [1844])	0	1	1	1	0	1	1	0	1	1	1	1	1	1	0	1	1	1	0	0	1	0	1	1	0	0	0	1	1	1	1	1	0	0	1	1	0	1	0	0	0
Lycaenidae	Polyommatnae	Polyommatini	Freyeria trochylus	(Freyer, 1845)	0	0	1	1	0	0	1	0	0	0	1	0	1	0	0	1	1	1	0	0	1	0	0	0	0	1	0	1	0	1	1	0	0	1	1	1	0	1	0	0	0
Lycaenidae	Polyommatnae	Polyommatini	Chilades pandava	(Horsfield, [1829])	1	1	1	1	1	1	1	1	1	1	1	1	1	1	1	1	1	0	0	1	1	1	1	0	1	1	1	1	1	1	1	1	1	1	1	1	0	1	0	0	0
Lycaenidae	Polyommatnae	Polyommatini	Chilades lajus	(Stoll, [1780])	1	1	1	1	1	0	1	1	1	1	1	1	1	1	1	1	1	0	0	1	1	1	1	1	0	1	0	1	1	1	1	1	1	1	1	1	0	1	0	0	0
Lycaenidae	Polyommatnae	Polyommatini	Chilades parrhasius	(Fabricius, 1793)	0	1	0	0	0	0	1	0	1	1	1	1	1	0	0	1	1	0	0	1	1	0	0	0	0	0	0	1	1	0	1	1	0	1	1	0	1	0	0	0	0
Lycaenidae	Polyommatnae	Polyommatini	Lachides contracta	(Butler, 1880)	0	0	0	0	0	0	0	0	0	0	1	0	0	0	0	0	0	0	0	0	0	0	0	0	0	0	0	1	1	0	0	0	0	0	0	0	0	0	1	0	0
Lycaenidae	Polyommatnae	Polyommatini	Lachides ella	(Butler, 1881)	0	0	0	0	0	0	0	0	0	0	0	0	0	0	0	0	0	0	0	0	0	0	0	0	0	0	0	0	1	0	0	0	0	0	0	0	0	1	0	0	0
Lycaenidae	Polyommatnae	Polyommatini	Turanana chitrali	Charmeux & Pagès, 2004	0	0	0	0	0	0	0	0	0	0	0	0	0	0	0	0	0	1	0	0	0	0	0	0	0	0	0	0	0	0	0	0	0	0	0	0	0	0	1	0	0
Lycaenidae	Polyommatnae	Polyommatini	Pseudophilotes vicrama	(Moore, 1865)	0	0	0	0	0	0	0	0	0	0	0	0	1	1	0	0	0	1	0	0	0	0	0	0	0	0	0	0	0	0	0	0	0	0	0	0	0	0	1	0	0
Lycaenidae	Polyommatnae	Polyommatini	Phengaris atroguttata	(Oberthür, 1876)	0	0	1	0	0	0	0	0	0	0	0	0	0	0	0	0	0	0	0	0	0	0	0	0	1	0	0	0	0	0	0	0	0	0	0	0	0	1	0	0	0
Lycaenidae	Polyommatnae	Polyommatini	Plebejus eversmanni	(Lang, 1884)	0	0	0	0	0	0	0	0	0	0	0	0	0	0	0	0	0	1	0	0	0	0	0	0	0	0	0	0	0	0	0	0	0	0	1	0	0	0	1	0	0
Lycaenidae	Polyommatnae	Polyommatini	Plebejus samudra	(Moore, [1875])	0	0	0	0	0	0	0	0	0	0	0	0	0	1	0	0	0	1	0	0	0	0	0	0	0	0	0	0	0	0	0	0	0	0	0	0	0	0	1	0	0
Lycaenidae	Polyommatnae	Polyommatini	Aricia agestis	(Denis & Schiffermüller, 1775)	0	0	0	0	0	0	0	0	0	0	0	0	1	1	0	0	0	1	0	0	0	0	0	0	0	0	0	0	0	0	0	0	0	0	1	0	0	0	1	0	0
Lycaenidae	Polyommatnae	Polyommatini	Aricia artaxerxes	(Fabricius, 1793)	0	0	0	0	0	0	0	0	0	0	0	0	0	0	0	0	0	1	0	0	0	0	0	0	0	0	0	0	0	0	0	0	0	0	0	0	0	0	1	0	0
Lycaenidae	Polyommatnae	Polyommatini	Eumedonia astorica	(Evans, 1925)	0	0	0	0	0	0	0	0	0	0	0	0	0	0	0	0	0	1	0	0	0	0	0	0	0	0	0	0	0	0	0	0	0	0	0	0	0	0	1	0	0
Lycaenidae	Polyommatnae	Polyommatini	Eumedonia annulata	(Elwes, 1906)	0	0	0	0	0	0	0	0	0	0	0	0	0	0	0	0	0	0	0	0	0	0	0	0	0	0	0	0	0	1	0	0	0	0	0	0	0	0	1	0	0
Lycaenidae	Polyommatnae	Polyommatini	Eumedonia eumedon	(Esper, 1780)	0	0	0	0	0	0	0	0	0	0	0	0	0	0	0	0	0	1	0	0	0	0	0	0	0	0	0	0	0	0	0	0	0	0	0	0	0	0	1	0	0
Lycaenidae	Polyommatnae	Polyommatini	Agriades arcaseia	(Fruhstorfer, 1916)	0	0	0	0	0	0	0	0	0	0	0	0	0	0	0	0	0	0	0	0	0	0	0	0	0	0	0	0	0	1	0	0	0	0	0	0	0	0	1	0	0
Lycaenidae	Polyommatnae	Polyommatini	Agriades jaloka	(Moore, [1875])	0	0	0	0	0	0	0	0	0	0	0	0	1	1	0	0	0	1	0	0	0	0	0	0	0	0	0	0	0	0	0	0	0	0	0	0	0	0	1	0	0
Lycaenidae	Polyommatnae	Polyommatini	Agriades lehanus	(Moore, 1878)	0	0	0	0	0	0	0	0	0	0	0	0	1	0	0	0	0	1	0	0	0	0	0	0	0	0	0	0	0	0	0	0	0	0	1	0	0	0	1	0	0
Lycaenidae	Polyommatnae	Polyommatini	Agriades leela	(de Nicéville, [1884])	0	0	0	0	0	0	0	0	0	0	0	0	0	1	0	0	0	1	0	0	0	0	0	0	0	0	0	0	0	0	0	0	0	0	0	0	0	0	1	0	0
Lycaenidae	Polyommatnae	Polyommatini	Agriades morsheadi	(Evans, 1923)	0	0	0	0	0	0	0	0	0	0	0	0	0	0	0	0	0	0	0	0	0	0	0	0	0	0	0	0	0	1	0	0	0	0	0	0	0	0	1	0	0
Lycaenidae	Polyommatnae	Polyommatini	Agriades sikhima	Harcourt-Bath, 1900	0	0	0	0	0	0	0	0	0	0	0	0	0	0	0	0	0	0	0	0	0	0	0	0	0	0	0	0	0	1	0	0	0	0	0	0	0	0	1	0	0
Lycaenidae	Polyommatnae	Polyommatini	Agriades pheretiades	(Eversmann, 1843)	0	0	0	0	0	0	0	0	0	0	0	0	0	0	0	0	0	1	0	0	0	0	0	0	0	0	0	0	0	0	0	0	0	0	0	0	0	0	1	0	0
Lycaenidae	Polyommatnae	Polyommatini	Agriades asiatica	(Elwes, 1882)	0	0	1	0	0	0	0	0	0	0	0	0	0	0	0	0	0	0	0	0	0	0	0	0	0	0	0	0	0	1	0	0	0	0	0	0	0	0	1	0	0
Lycaenidae	Polyommatnae	Polyommatini	Pamiria chrysopis	(Grum-Grshimailo, 1888)	0	0	0	0	0	0	0	0	0	0	0	0	1	1	0	0	0	1	0	0	0	0	0	0	0	0	0	0	0	0	0	0	0	0	0	0	0	0	1	0	0
Lycaenidae	Polyommatnae	Polyommatini	Pamiria galathea	(Blanchard, [1844])	0	0	0	0	0	0	0	0	0	0	0	0	1	1	0	0	0	1	0	0	0	0	0	0	0	0	0	0	0	0	0	0	0	0	0	0	0	0	1	0	0
Lycaenidae	Polyommatnae	Polyommatini	Pamiria metallica	(C. & R. Felder, [1865])	0	0	0	0	0	0	0	0	0	0	0	0	0	1	0	0	0	1	0	0	0	0	0	0	0	0	0	0	0	0	0	0	0	0	0	0	0	0	1	0	0
Lycaenidae	Polyommatnae	Polyommatini	Pamiria omphisa	(Moore, [1875])	0	0	0	0	0	0	0	0	0	0	0	0	0	1	0	0	0	1	0	0	0	0	0	0	0	0	0	0	0	0	0	0	0	0	0	0	0	0	1	0	0
Lycaenidae	Polyommatnae	Polyommatini	Pamiria wojtusiaki	Bálint, 2022	0	0	0	0	0	0	0	0	0	0	0	0	1	0	0	0	0	0	0	0	0	0	0	0	0	0	0	0	0	0	0	0	0	0	1	0	0	0	1	0	0
Lycaenidae	Polyommatnae	Polyommatini	Patricius younghusbandi	(Elwes, 1906)	0	0	0	0	0	0	0	0	0	0	0	0	0	0	0	0	0	1	0	0	0	0	0	0	0	0	0	0	0	1	0	0	0	0	0	0	0	0	1	0	0
Lycaenidae	Polyommatnae	Polyommatini	Plebejidea loewii	(Zeller, 1847)	0	0	0	0	0	0	0	0	0	0	0	0	0	0	0	0	0	1	0	0	0	0	0	0	0	0	0	0	0	0	0	0	0	0	0	0	0	0	1	0	0
Lycaenidae	Polyommatnae	Polyommatini	Kretania beani	(Bálint & Johnson, 1997)	0	0	0	0	0	0	0	0	0	0	0	0	0	0	0	0	0	1	0	0	0	0	0	0	0	0	0	0	0	0	0	0	0	0	0	0	0	0	1	0	0
Lycaenidae	Polyommatnae	Polyommatini	Kretania csomai	(Bálint, [1993])	0	0	0	0	0	0	0	0	0	0	0	0	0	0	0	0	0	1	0	0	0	0	0	0	0	0	0	0	0	0	0	0	0	0	0	0	0	0	1	0	0
Lycaenidae	Polyommatnae	Polyommatini	Afarsia ashretha	(Evans, 1925)	0	0	0	0	0	0	0	0	0	0	0	0	0	0	0	0	0	1	0	0	0	0	0	0	0	0	0	0	0	0	0	0	0	0	0	0	0	0	1	0	0
Lycaenidae	Polyommatnae	Polyommatini	Afarsia hanna	(Evans, 1932)	0	0	0	0	0	0	0	0	0	0	0	0	0	0	0	0	0	1	0	0	0	0	0	0	0	0	0	0	0	0	0	0	0	0	0	0	0	0	1	0	0
Lycaenidae	Polyommatnae	Polyommatini	Alpherakya devanica	(Moore, [1875])	0	0	0	0	0	0	0	0	0	0	0	0	0	1	0	0	0	1	0	0	0	0	0	0	0	0	0	0	0	0	0	0	0	0	0	0	0	0	1	0	0
Lycaenidae	Polyommatnae	Polyommatini	Alpherakya bellona	(Grum-Grshimailo, 1888)	0	0	0	0	0	0	0	0	0	0	0	0	0	0	0	0	0	1	0	0	0	0	0	0	0	0	0	0	0	0	0	0	0	0	0	0	0	0	1	0	0
Lycaenidae	Polyommatnae	Polyommatini	Alpherakya rupala	(Evans, 1925)	0	0	0	0	0	0	0	0	0	0	0	0	0	0	0	0	0	1	0	0	0	0	0	0	0	0	0	0	0	0	0	0	0	0	0	0	0	0	1	0	0
Lycaenidae	Polyommatnae	Polyommatini	Alpherakya sartoides	(Swinhoe, 1910)	0	0	0	0	0	0	0	0	0	0	0	0	0	0	0	0	0	1	0	0	0	0	0	0	0	0	0	0	0	0	0	0	0	0	0	0	0	0	1	0	0
Lycaenidae	Polyommatnae	Polyommatini	Polyommatus ariana	Moore, 1865	0	0	0	0	0	0	0	0	0	0	0	0	1	1	0	0	0	1	0	0	0	0	0	0	0	0	0	0	0	0	0	0	0	0	1	0	0	0	1	0	0
Lycaenidae	Polyommatnae	Polyommatini	Polyommatus dux	Riley, 1926	0	0	0	0	0	0	0	0	0	0	0	0	1	0	0	0	0	0	0	0	0	0	0	0	0	0	0	0	0	0	0	0	0	0	1	0	0	0	1	0	0
Lycaenidae	Polyommatnae	Polyommatini	Polyommatus florenciae	(Tytler, 1926)	0	0	0	0	0	0	0	0	0	0	0	0	0	0	0	0	0	1	0	0	0	0	0	0	0	0	0	0	0	0	0	0	0	0	0	0	0	0	1	0	0
Lycaenidae	Polyommatnae	Polyommatini	Polyommatus hunza	(Grum-Grshimailo, 1890)	0	0	0	0	0	0	0	0	0	0	0	0	0	0	0	0	0	1	0	0	0	0	0	0	0	0	0	0	0	0	0	0	0	0	0	0	0	0	1	0	0
Lycaenidae	Polyommatnae	Polyommatini	Polyommatus icarus	(Rottemburg, 1775)	0	0	0	0	0	0	0	0	0	0	0	0	1	1	0	0	0	1	0	0	0	0	0	0	0	0	0	0	0	0	0	0	0	0	1	0	0	0	1	0	0
Lycaenidae	Polyommatnae	Polyommatini	Polyommatus icadius	(Grum-Grshimailo, 1890)	0	0	0	0	0	0	0	0	0	0	0	0	0	0	0	0	0	1	0	0	0	0	0	0	0	0	0	0	0	0	0	0	0	0	0	0	0	0	1	0	0
Lycaenidae	Polyommatnae	Polyommatini	Polyommatus pseuderos	Moore, 1879	0	0	0	0	0	0	0	0	0	0	0	0	1	1	0	0	0	1	0	0	0	0	0	0	0	0	0	0	0	0	0	0	0	0	1	0	0	0	1	0	0
Lycaenidae	Polyommatnae	Polyommatini	Polyommatus pulchellus	(Bernardi, 1951)	0	0	0	0	0	0	0	0	0	0	0	0	0	0	0	0	0	1	0	0	0	0	0	0	0	0	0	0	0	0	0	0	0	0	0	0	0	0	1	0	0
Lycaenidae	Polyommatnae	Polyommatini	Polyommatus stoliczkanus	(C. & R. Felder, [1865])	0	0	0	0	0	0	0	0	0	0	0	0	1	1	0	0	0	1	0	0	0	0	0	0	0	0	0	0	0	1	0	0	0	0	0	0	0	0	1	0	0
Nymphalidae	Danainae	Danaini	Danaus affinis	(Fabricius, 1775)	1	0	0	0	0	0	0	0	0	0	0	0	0	0	0	0	0	0	0	0	0	0	0	0	0	0	0	0	0	0	0	0	0	0	0	0	0	1	0	0	0
Nymphalidae	Danainae	Danaini	Danaus chrysippus	(Linnaeus, 1758)	1	1	1	1	1	1	1	1	1	1	1	1	1	1	1	1	1	1	1	1	1	1	1	1	1	1	1	1	1	1	1	1	1	1	1	1	0	0	0	1	0
Nymphalidae	Danainae	Danaini	Danaus genutia	(Cramer, [1779])	1	1	1	1	1	1	1	1	1	1	1	1	1	1	1	1	1	0	0	1	1	1	1	1	1	1	1	1	1	1	1	1	1	1	1	1	0	1	0	0	0
Nymphalidae	Danainae	Danaini	Danaus melanippus	(Cramer, [1777])	1	1	0	0	0	0	0	0	0	0	0	0	0	0	0	0	0	0	0	0	0	0	0	0	0	1	0	0	0	0	0	0	1	0	0	1	0	1	0	0	0
Nymphalidae	Danainae	Danaini	Ideopsis juventa	(Cramer, [1777])	1	0	0	0	0	0	0	0	0	0	0	0	0	0	0	0	0	0	0	0	0	0	0	0	0	0	0	0	0	0	0	0	0	0	0	0	0	1	0	0	0
Nymphalidae	Danainae	Danaini	Ideopsis similis	(Linnaeus, 1758)	0	0	1	0	0	0	0	0	0	0	0	0	0	0	0	0	0	0	0	0	0	0	0	0	0	0	0	0	0	0	0	0	0	0	0	0	0	1	0	0	0
Nymphalidae	Danainae	Danaini	Parantica aglea	(Stoll, [1782])	1	1	1	1	1	1	1	0	0	1	1	1	1	1	1	1	1	0	1	1	1	1	1	1	1	1	1	1	1	1	1	1	1	0	1	1	0	1	0	0	0
Nymphalidae	Danainae	Danaini	Parantica agleoides	(C. & R. Felder, 1860)	1	0	0	0	0	0	0	0	0	0	0	0	0	0	0	0	0	0	0	0	0	0	0	0	0	0	0	0	0	0	0	0	0	0	0	0	0	1	0	0	0
Nymphalidae	Danainae	Danaini	Parantica melaneus	(Cramer, [1775])	1	0	1	1	0	0	0	0	0	0	0	0	0	1	0	0	0	0	0	0	0	1	1	1	1	0	0	0	0	1	0	0	1	0	1	1	0	1	0	0	0
Nymphalidae	Danainae	Danaini	Parantica swinhoei	(Moore, 1883)	0	0	1	0	0	0	0	0	0	0	0	0	0	0	0	0	0	0	0	0	0	0	0	0	0	0	0	0	0	0	0	0	0	0	0	0	0	1	0	0	0
Nymphalidae	Danainae	Danaini	Parantica nilgiriensis	(Moore, 1877)	0	0	0	0	0	0	0	0	0	0	0	0	0	0	0	1	1	0	0	0	0	0	0	0	0	0	0	0	0	0	1	0	0	0	0	0	0	1	0	0	1
Nymphalidae	Danainae	Danaini	Parantica pedonga	Fujioka, 1970	0	0	1	0	0	0	0	0	0	0	0	0	0	0	0	0	0	0	0	0	0	0	0	0	0	0	0	0	0	1	0	0	0	0	0	1	0	1	0	0	0
Nymphalidae	Danainae	Danaini	Parantica sita	(Kollar, [1844])	0	0	1	1	0	1	0	0	0	0	0	0	1	1	0	0	0	0	0	0	0	1	1	1	1	0	0	0	0	1	0	0	0	0	1	1	0	1	0	0	0
Nymphalidae	Danainae	Danaini	Tirumala gautama	(Moore, 1877)	1	0	0	0	0	0	0	0	0	0	0	0	0	0	0	0	0	0	0	0	0	0	0	0	0	0	0	0	0	0	0	0	0	0	0	0	0	1	0	0	0
Nymphalidae	Danainae	Danaini	Tirumala limniace	(Cramer, [1775])	1	1	1	1	1	1	1	1	1	1	1	1	1	1	1	1	1	0	1	1	1	1	1	1	1	1	0	1	1	1	1	1	1	1	1	1	0	1	0	0	0
Nymphalidae	Danainae	Danaini	Tirumala septentrionis	(Butler, 1874)	1	1	1	1	1	1	1	0	0	1	1	0	1	1	0	1	1	0	0	0	1	1	1	1	1	1	1	0	1	1	1	1	1	0	1	1	0	1	0	0	0
Nymphalidae	Danainae	Euploeini	Idea agamarschana	(C. & R. Felder, [1865])	1	0	0	0	0	0	0	0	0	0	0	0	0	0	0	0	0	0	0	0	0	0	0	0	0	0	0	0	0	0	0	0	0	0	0	1	0	1	0	0	0
Nymphalidae	Danainae	Euploeini	Idea malabarica	(Moore, 1877)	0	0	0	0	0	0	0	0	0	1	0	0	0	0	0	1	1	0	0	0	1	0	0	0	0	0	0	0	0	0	1	0	0	0	0	0	0	1	0	0	1
Nymphalidae	Danainae	Euploeini	Euploea algea	(Godart, 1819)	0	0	1	1	0	0	0	0	0	0	0	0	0	0	0	0	0	0	0	0	0	1	1	1	1	0	0	0	0	1	0	0	1	0	0	1	0	1	0	0	0
Nymphalidae	Danainae	Euploeini	Euploea core	(Cramer, [1780])	1	1	1	1	1	1	1	1	1	1	1	1	1	1	1	1	1	0	1	1	1	1	1	1	1	1	1	1	1	1	1	1	1	1	1	1	0	1	0	0	0
Nymphalidae	Danainae	Euploeini	Euploea crameri	Lucas, 1853	1	0	0	0	0	0	0	0	0	0	0	0	0	0	0	0	0	0	0	0	0	0	0	0	0	1	0	0	0	0	0	0	0	0	0	1	0	1	0	0	0
Nymphalidae	Danainae	Euploeini	Euploea doubledayi	C. & R. Felder, [1865]	0	0	1	1	0	0	0	0	0	0	0	0	0	0	0	0	0	0	0	0	0	1	1	0	1	0	0	0	0	1	0	0	0	0	0	1	0	1	0	0	0
Nymphalidae	Danainae	Euploeini	Euploea eunice	(Godart, 1819)	1	0	0	0	0	0	0	0	0	0	0	0	0	0	0	0	0	0	0	0	0	0	0	0	0	0	0	0	0	0	0	0	0	0	0	0	0	1	0	0	0
Nymphalidae	Danainae	Euploeini	Euploea klugii	Moore, [1858]	0	1	1	1	1	0	1	0	0	1	1	0	0	0	1	1	1	0	0	1	1	1	1	1	1	1	0	0	0	1	1	1	1	0	1	1	0	1	0	0	0
Nymphalidae	Danainae	Euploeini	Euploea midamus	(Linnaeus, 1758)	1	0	1	1	0	0	0	0	0	0	0	0	0	0	0	0	0	0	0	0	0	1	1	1	1	1	0	0	0	1	0	0	1	0	1	1	0	1	0	0	0
Nymphalidae	Danainae	Euploeini	Euploea modesta	Butler, 1866	1	0	0	0	0	0	0	0	0	0	0	0	0	0	0	0	0	0	0	0	0	0	0	0	0	0	0	0	0	0	0	0	0	0	0	0	0	1	0	0	0
Nymphalidae	Danainae	Euploeini	Euploea mulciber	(Cramer, [1777])	1	1	1	1	1	0	1	0	1	0	0	1	1	1	0	0	0	0	0	0	0	1	1	1	1	1	0	1	0	1	0	0	1	1	1	1	0	1	0	0	0
Nymphalidae	Danainae	Euploeini	Euploea phaenareta	(Schaller, 1785)	1	0	1	0	0	0	0	0	0	0	0	0	0	0	0	0	0	0	0	0	0	0	0	0	0	0	0	0	0	0	0	0	0	0	0	0	0	1	0	0	0
Nymphalidae	Danainae	Euploeini	Euploea radamanthus	(Fabricius, 1793)	0	0	1	1	0	0	0	0	0	0	0	0	0	0	0	0	0	0	0	0	0	1	1	1	1	0	0	0	0	1	0	0	1	0	1	1	0	1	0	0	0
Nymphalidae	Danainae	Euploeini	Euploea sylvester	(Fabricius, 1793)	1	1	1	1	0	0	1	0	0	1	0	0	0	0	0	1	1	0	0	1	1	1	1	1	1	1	1	0	0	1	1	1	1	0	0	1	0	1	0	0	0
Nymphalidae	Calinaginae		Calinaga buddha	Moore, [1858]	0	0	0	0	0	0	0	0	0	0	0	0	1	1	0	0	0	0	0	0	0	0	0	0	0	0	0	0	0	0	0	0	0	0	1	0	0	1	0	0	0
Nymphalidae	Calinaginae		Calinaga gautama	Moore, 1901	0	0	1	0	0	0	0	0	0	0	0	0	0	0	0	0	0	0	0	0	0	0	0	0	0	0	0	0	0	1	0	0	0	0	0	1	0	1	0	0	0
Nymphalidae	Calinaginae		Calinaga aborica	Tytler, 1915	0	0	1	0	0	0	0	0	0	0	0	0	0	0	0	0	0	0	0	0	0	0	0	0	0	0	0	0	0	0	0	0	0	0	0	0	0	1	0	0	0
Nymphalidae	Calinaginae		Calinaga brahma	Butler, 1885	0	0	1	0	0	0	0	0	0	0	0	0	0	0	0	0	0	0	0	0	0	1	0	0	1	0	0	0	0	0	0	0	0	0	0	0	0	1	0	0	0
Nymphalidae	Charaxinae	Prothoini	Prothoe franck	(Godart, [1824])	0	0	0	1	0	0	0	0	0	0	0	0	0	0	0	0	0	0	0	0	0	1	1	0	1	0	0	0	0	0	0	0	0	0	0	0	0	1	0	0	0
Nymphalidae	Charaxinae	Charaxini	Polyura agraria	(Swinhoe, 1887)	0	1	0	1	0	0	1	0	0	1	1	0	1	1	0	1	1	0	0	1	1	0	1	0	0	1	0	1	1	0	1	1	0	1	1	1	0	1	0	0	0
Nymphalidae	Charaxinae	Charaxini	Polyura arja	(C. & R. Felder, [1867])	0	0	1	1	0	0	0	0	0	0	0	0	0	0	1	0	0	0	0	0	0	1	1	1	1	0	0	0	0	1	0	0	1	0	1	1	0	1	0	0	0
Nymphalidae	Charaxinae	Charaxini	Polyura bharata	C. & R. Felder, [1867]	1	1	1	1	1	1	1	0	0	1	1	1	1	1	1	1	1	0	0	1	1	1	1	1	1	1	0	1	1	1	1	1	1	1	1	1	0	1	0	0	0
Nymphalidae	Charaxinae	Charaxini	Polyura delphis	(Doubleday, 1843)	0	0	1	1	0	0	0	0	0	0	0	0	0	0	0	0	0	0	0	0	0	1	1	1	1	0	0	0	0	1	0	0	1	0	0	1	0	1	0	0	0
Nymphalidae	Charaxinae	Charaxini	Polyura dolon	(Westwood, 1847)	0	0	1	1	0	0	0	0	0	0	0	0	1	1	0	0	0	0	0	0	0	1	1	0	1	0	0	0	0	1	0	0	0	0	1	1	0	1	0	0	0
Nymphalidae	Charaxinae	Charaxini	Polyura eudamippus	(Doubleday, 1843)	0	0	1	1	0	0	0	0	0	0	0	0	0	0	0	0	0	0	0	0	0	1	1	1	1	1	0	0	0	1	0	0	0	0	1	1	0	1	0	0	0
Nymphalidae	Charaxinae	Charaxini	Polyura moori	(Distant, 1883)	0	0	1	1	0	0	0	0	0	0	0	0	0	0	0	0	0	0	0	0	0	1	1	0	1	0	0	0	0	1	0	0	0	0	0	1	0	1	0	0	0
Nymphalidae	Charaxinae	Charaxini	Polyura narcaeus	(Hewitson, 1854)	0	0	1	0	0	0	0	0	0	0	0	0	0	0	0	0	0	0	0	0	0	0	0	0	1	0	0	0	0	0	0	0	0	0	0	0	0	1	0	0	0
Nymphalidae	Charaxinae	Charaxini	Polyura schreiber	(Godart, [1824])	1	0	0	1	0	0	0	0	0	1	0	0	0	0	0	1	1	0	0	0	1	0	1	0	1	1	0	0	0	0	1	0	0	0	0	0	0	1	0	0	0
Nymphalidae	Charaxinae	Charaxini	Charaxes aristogiton	C. & R. Felder, [1867]	0	0	1	1	0	0	0	0	0	0	0	0	0	0	0	0	0	0	0	0	0	1	1	1	1	0	0	0	0	1	0	0	0	0	0	1	0	1	0	0	0
Nymphalidae	Charaxinae	Charaxini	Charaxes bernardus	(Fabricius, 1793)	1	0	1	1	0	0	1	0	0	0	0	0	0	0	1	0	0	0	0	0	0	1	1	1	1	1	0	0	0	1	0	0	1	0	1	1	0	1	0	0	0
Nymphalidae	Charaxinae	Charaxini	Charaxes durnfordi	Distant, 1884	0	0	0	1	0	0	0	0	0	0	0	0	0	0	0	0	0	0	0	0	0	0	0	0	0	0	0	0	0	0	0	0	0	0	0	0	0	1	0	0	0
Nymphalidae	Charaxinae	Charaxini	Charaxes kahruba	(Moore, [1895])	0	0	1	1	0	0	0	0	0	0	0	0	0	0	0	0	0	0	0	0	0	1	1	0	1	0	0	0	0	1	0	0	0	0	1	1	0	1	0	0	0
Nymphalidae	Charaxinae	Charaxini	Charaxes marmax	Westwood, 1847	0	0	1	1	0	0	0	0	0	0	0	0	0	0	0	0	0	0	0	0	0	1	1	1	1	0	0	0	0	1	0	0	0	0	1	1	0	1	0	0	0
Nymphalidae	Charaxinae	Charaxini	Charaxes psaphon	Westwood, 1847	0	1	1	1	0	0	1	0	0	1	1	0	0	0	1	1	1	0	0	1	1	0	0	0	0	1	0	0	0	0	1	1	0	0	0	1	0	1	0	0	0
Nymphalidae	Charaxinae	Charaxini	Charaxes solon	(Fabricius, 1793)	0	1	1	1	0	0	1	1	1	1	1	1	1	1	0	1	1	0	0	1	1	0	1	1	1	1	0	1	1	1	1	1	1	1	1	1	0	1	0	0	0
Nymphalidae	Satyrinae	Amathusiini	Faunis eumeus	(Drury, [1773])	0	0	1	0	0	0	0	0	0	0	0	0	0	0	0	0	0	0	0	0	0	0	1	1	1	0	0	0	0	0	0	0	0	0	0	0	0	1	0	0	0
Nymphalidae	Satyrinae	Amathusiini	Faunis canens	Hübner, [1826]	0	0	1	1	0	0	0	0	0	0	0	0	0	0	0	0	0	0	0	0	0	1	1	1	1	0	0	0	0	1	0	0	1	0	0	1	0	1	0	0	0
Nymphalidae	Satyrinae	Amathusiini	Aemona amathusia	(Hewitson, 1867)	0	0	1	1	0	0	0	0	0	0	0	0	0	0	0	0	0	0	0	0	0	1	1	0	1	0	0	0	0	1	0	0	0	0	0	1	0	1	0	0	0
Nymphalidae	Satyrinae	Amathusiini	Stichophthalma camadeva	(Westwood, 1848)	0	0	1	1	0	0	0	0	0	0	0	0	0	0	0	0	0	0	0	0	0	1	1	1	1	0	0	0	0	1	0	0	0	0	0	1	0	1	0	0	0
Nymphalidae	Satyrinae	Amathusiini	Stichophthalma nourmahal	(Westwood, 1851)	0	0	1	0	0	0	0	0	0	0	0	0	0	0	0	0	0	0	0	0	0	1	0	0	1	0	0	0	0	1	0	0	0	0	0	1	0	1	0	0	0
Nymphalidae	Satyrinae	Amathusiini	Stichophthalma sparta	de Nicéville, 1894	0	0	1	1	0	0	0	0	0	0	0	0	0	0	0	0	0	0	0	0	0	1	0	0	1	0	0	0	0	0	0	0	0	0	0	0	0	1	0	0	0
Nymphalidae	Satyrinae	Amathusiini	Amathusia andamanensis	Fruhstorfer, 1899	1	0	0	0	0	0	0	0	0	0	0	0	0	0	0	0	0	0	0	0	0	0	0	0	0	0	0	0	0	0	0	0	0	0	0	0	0	1	0	0	1
Nymphalidae	Satyrinae	Amathusiini	Amathusia phidippus	(Linnaeus, 1763)	0	0	0	0	0	0	0	0	0	0	0	0	0	0	0	0	1	0	0	0	0	0	0	0	0	0	0	0	0	0	0	0	0	0	0	0	0	1	0	0	0
Nymphalidae	Satyrinae	Amathusiini	Amathuxidia amythaon	(Doubleday, 1847)	0	0	1	1	0	0	0	0	0	0	0	0	0	0	0	0	0	0	0	0	0	0	1	1	1	0	0	0	0	1	0	0	0	0	0	1	0	1	0	0	0
Nymphalidae	Satyrinae	Amathusiini	Thaumantis diores	Doubleday, 1845	0	0	1	1	0	0	0	0	0	0	0	0	0	0	0	0	0	0	0	0	0	1	1	1	1	0	0	0	0	1	0	0	1	0	0	1	0	1	0	0	0
Nymphalidae	Satyrinae	Amathusiini	Thauria lathyi	(Fruhstorfer, 1902)	0	0	0	0	0	0	0	0	0	0	0	0	0	0	0	0	0	0	0	0	0	1	0	0	0	0	0	0	0	0	0	0	0	0	0	0	0	1	0	0	0
Nymphalidae	Satyrinae	Amathusiini	Discophora deo	de Nicéville, 1898	0	0	0	0	0	0	0	0	0	0	0	0	0	0	0	0	0	0	0	0	0	1	0	0	1	0	0	0	0	0	0	0	0	0	0	0	0	1	0	0	0
Nymphalidae	Satyrinae	Amathusiini	Discophora lepida	(Moore, 1857)	0	0	0	0	0	0	0	0	0	1	0	0	0	0	0	1	1	0	0	0	1	0	0	0	0	0	0	0	0	0	1	0	0	0	0	0	0	1	0	0	0
Nymphalidae	Satyrinae	Amathusiini	Discophora sondaica	Boisduval, 1836	0	0	1	1	0	0	0	0	0	0	0	0	0	0	0	1	0	0	0	0	0	1	1	1	1	1	0	0	0	1	0	0	1	0	0	1	0	1	0	0	0
Nymphalidae	Satyrinae	Amathusiini	Discophora timora	Westwood, [1850]	1	0	1	1	0	0	0	0	0	0	0	0	0	0	0	0	0	0	0	0	0	0	1	0	0	0	0	0	0	1	0	0	1	0	0	1	0	1	0	0	0
Nymphalidae	Satyrinae	Amathusiini	Enispe cycnus	Westwood, 1851	0	0	1	0	0	0	0	0	0	0	0	0	0	0	0	0	0	0	0	0	0	1	1	0	1	0	0	0	0	1	0	0	0	0	0	1	0	1	0	0	0
Nymphalidae	Satyrinae	Amathusiini	Enispe euthymius	(Doubleday, 1845)	0	0	1	1	0	0	0	0	0	0	0	0	0	0	0	0	0	0	0	0	0	1	1	0	1	0	0	0	0	1	0	0	0	0	0	1	0	1	0	0	0
Nymphalidae	Satyrinae	Amathusiini	Enispe intermedia	Rothschild, 1916	0	0	0	0	0	0	0	0	0	0	0	0	0	0	0	0	0	0	0	0	0	1	0	0	0	0	0	0	0	0	0	0	0	0	0	0	0	1	0	0	0
Nymphalidae	Satyrinae	Elymniini	Elymnias cottonis	(Hewitson, 1874)	1	0	0	0	0	0	0	0	0	0	0	0	0	0	0	0	0	0	0	0	0	0	0	0	0	0	0	0	0	0	0	0	0	0	0	0	0	1	0	0	1
Nymphalidae	Satyrinae	Elymniini	Elymnias hypermnestra	(Linnaeus, 1763)	0	1	1	1	1	1	1	0	0	1	1	1	1	1	1	1	1	0	0	1	1	1	1	1	1	1	0	1	0	1	1	1	1	1	1	1	0	1	0	0	0
Nymphalidae	Satyrinae	Elymniini	Elymnias malelas	(Hewitson, 1863)	0	0	1	1	0	0	0	0	0	0	0	0	0	0	0	0	0	0	0	0	0	1	1	1	1	0	0	0	0	1	0	0	1	0	1	1	0	1	0	0	0
Nymphalidae	Satyrinae	Elymniini	Elymnias nesaea	(Linnaeus, 1764)	0	0	1	1	0	0	0	0	0	0	0	0	0	0	0	0	0	0	0	0	0	0	1	0	1	0	0	0	0	1	0	0	1	0	0	1	0	1	0	0	0
Nymphalidae	Satyrinae	Elymniini	Elymnias obnubila	Marshall & de Nicéville, 1883	0	0	0	1	0	0	0	0	0	0	0	0	0	0	0	0	0	0	0	0	0	0	0	1	0	0	0	0	0	0	0	0	0	0	0	0	0	1	0	0	0
Nymphalidae	Satyrinae	Elymniini	Elymnias panthera	(Fabricius, 1787)	1	0	0	0	0	0	0	0	0	0	0	0	0	0	0	0	0	0	0	0	0	0	0	0	0	0	0	0	0	0	0	0	0	0	0	0	0	1	0	0	0
Nymphalidae	Satyrinae	Elymniini	Elymnias patna	(Westwood, 1851)	0	0	1	1	0	0	0	0	0	0	0	0	0	0	0	0	0	0	0	0	0	1	1	1	1	0	0	0	0	1	0	0	1	0	1	1	0	1	0	0	0
Nymphalidae	Satyrinae	Elymniini	Elymnias peali	Wood-Mason, 1883	0	0	1	1	0	0	0	0	0	0	0	0	0	0	0	0	0	0	0	0	0	1	1	0	1	0	0	0	0	0	0	0	0	0	0	0	0	1	0	0	1
Nymphalidae	Satyrinae	Elymniini	Elymnias penaga	(Westwood, 1851)	0	0	0	1	0	0	0	0	0	0	0	0	0	0	0	0	0	0	0	0	0	1	1	0	0	0	0	0	0	0	0	0	0	0	0	0	0	1	0	0	0
Nymphalidae	Satyrinae	Elymniini	Elymnias vasudeva	Moore, 1857	0	0	1	1	0	0	0	0	0	0	0	0	0	0	0	0	0	0	0	0	0	1	1	1	1	0	0	0	0	1	0	0	0	0	0	1	0	1	0	0	0
Nymphalidae	Satyrinae	Zetherini	Neorina hilda	Westwood, [1850]	0	0	1	1	0	0	0	0	0	0	0	0	0	0	0	0	0	0	0	0	0	1	0	0	1	0	0	0	0	1	0	0	0	0	0	1	0	1	0	0	0
Nymphalidae	Satyrinae	Zetherini	Neorina patria	Leech, 1891	0	0	1	1	0	0	0	0	0	0	0	0	0	0	0	0	0	0	0	0	0	0	1	0	0	0	0	0	0	0	0	0	0	0	0	0	0	1	0	0	0
Nymphalidae	Satyrinae	Zetherini	Penthema lisarda	(Doubleday, 1845)	0	0	1	1	0	0	0	0	0	0	0	0	0	0	0	0	0	0	0	0	0	1	1	1	1	0	0	0	0	1	0	0	0	0	0	1	0	1	0	0	0
Nymphalidae	Satyrinae	Zetherini	Ethope himachala	(Moore, 1857)	0	0	1	1	0	0	0	0	0	0	0	0	0	0	0	0	0	0	0	0	0	1	1	1	1	0	0	0	0	1	0	0	1	0	0	1	0	1	0	0	0
Nymphalidae	Satyrinae	Melanitini	Melanitis leda	(Linnaeus, 1758)	1	1	1	1	1	1	1	1	1	1	1	1	1	1	1	1	1	0	1	1	1	1	1	1	1	1	1	1	1	1	1	1	1	1	1	1	0	0	0	1	0
Nymphalidae	Satyrinae	Melanitini	Melanitis phedima	(Cramer, [1780])	0	1	1	1	1	0	1	0	0	1	1	0	1	1	0	1	1	0	0	1	1	1	1	1	1	1	0	1	1	1	1	1	0	1	1	1	0	1	0	0	0
Nymphalidae	Satyrinae	Melanitini	Melanitis zitenius	(Herbst, 1796)	1	1	1	1	0	1	1	0	0	1	0	1	1	0	0	1	1	0	0	0	1	1	1	0	1	1	0	0	0	1	1	1	1	0	1	1	0	1	0	0	0
Nymphalidae	Satyrinae	Melanitini	Cyllogenes janetae	de Nicéville, 1887	0	0	1	0	0	0	0	0	0	0	0	0	0	0	0	0	0	0	0	0	0	1	0	0	1	0	0	0	0	1	0	0	0	0	0	1	0	1	0	0	0
Nymphalidae	Satyrinae	Melanitini	Cyllogenes suradeva	(Moore, 1857)	0	0	1	0	0	0	0	0	0	0	0	0	0	0	0	0	0	0	0	0	0	0	0	0	0	0	0	0	0	1	0	0	0	0	0	1	0	1	0	0	0
Nymphalidae	Satyrinae	Melanitini	Parantirrhoea marshalli	Wood-Mason, 1881	0	0	0	0	0	0	0	0	0	0	0	0	0	0	0	1	1	0	0	0	0	0	0	0	0	0	0	0	0	0	1	0	0	0	0	0	0	1	0	0	1
Nymphalidae	Satyrinae	Satyrini	Lethe andersoni	(Atkinson, 1871)	0	0	0	0	0	0	0	0	0	0	0	0	0	0	0	0	0	0	0	0	0	0	1	0	0	0	0	0	0	0	0	0	0	0	0	0	0	1	0	0	0
Nymphalidae	Satyrinae	Satyrini	Lethe atkinsonia	(Hewitson, 1876)	0	0	1	0	0	0	0	0	0	0	0	0	0	0	0	0	0	0	0	0	0	0	0	0	0	0	0	0	0	1	0	0	0	0	0	1	0	1	0	0	1
Nymphalidae	Satyrinae	Satyrini	Lethe baladeva	(Moore, [1866])	0	0	0	0	0	0	0	0	0	0	0	0	0	0	0	0	0	0	0	0	0	0	0	0	0	0	0	0	0	1	0	0	0	0	1	1	0	1	0	0	0
Nymphalidae	Satyrinae	Satyrini	Lethe bhairava	(Moore, 1857)	0	0	1	0	0	0	0	0	0	0	0	0	0	0	0	0	0	0	0	0	0	1	1	0	1	0	0	0	0	1	0	0	0	0	0	1	0	1	0	0	0
Nymphalidae	Satyrinae	Satyrini	Lethe brisanda	de Nicéville, 1886	0	0	1	0	0	0	0	0	0	0	0	0	0	0	0	0	0	0	0	0	0	0	0	0	1	0	0	0	0	0	0	0	0	0	0	0	0	1	0	0	0
Nymphalidae	Satyrinae	Satyrini	Lethe chandica	(Moore, [1858])	0	0	1	1	0	0	0	0	0	0	0	0	0	0	0	0	0	0	0	0	0	1	1	1	1	0	0	0	0	1	0	0	1	0	0	1	0	1	0	0	0
Nymphalidae	Satyrinae	Satyrini	Lethe confusa	Aurivillius, 1897	0	0	1	1	1	0	0	0	0	0	0	0	1	1	0	0	0	0	0	0	0	1	1	1	1	1	0	0	0	1	0	0	1	0	1	1	0	1	0	0	0
Nymphalidae	Satyrinae	Satyrini	Lethe dakwania	Tytler, 1939	0	0	0	0	0	0	0	0	0	0	0	0	0	0	0	0	0	0	0	0	0	0	0	0	0	0	0	0	0	0	0	0	0	0	1	0	0	1	0	0	1
Nymphalidae	Satyrinae	Satyrini	Lethe dura	(Marshall, 1882)	0	0	1	0	0	0	0	0	0	0	0	0	0	0	0	0	0	0	0	0	0	1	1	0	0	0	0	0	0	1	0	0	0	0	1	1	0	1	0	0	0
Nymphalidae	Satyrinae	Satyrini	Lethe distans	Butler, 1870	0	0	1	1	0	0	0	0	0	0	0	0	0	0	0	0	0	0	0	0	0	1	1	1	0	0	0	0	0	1	0	0	0	0	0	1	0	1	0	0	0
Nymphalidae	Satyrinae	Satyrini	Lethe drypetis	(Hewitson, 1863)	0	1	0	0	0	0	1	0	0	1	0	0	0	0	0	1	1	0	0	0	1	0	0	0	0	1	0	0	0	0	1	0	0	0	0	0	0	1	0	0	0
Nymphalidae	Satyrinae	Satyrini	Lethe elwesi	(Moore, [1892])	0	0	0	0	0	0	0	0	0	0	0	0	0	0	0	0	0	0	0	0	0	0	0	0	0	0	0	0	0	1	0	0	0	0	0	1	0	1	0	0	0
Nymphalidae	Satyrinae	Satyrini	Lethe europa	(Fabricius, 1775)	1	1	1	1	1	0	1	0	0	1	1	0	1	1	1	1	1	0	0	1	1	1	1	1	0	0	0	1	0	1	1	1	1	1	1	1	0	1	0	0	0
Nymphalidae	Satyrinae	Satyrini	Lethe goalpara	(Moore, [1866])	0	0	1	0	0	0	0	0	0	0	0	0	1	0	0	0	0	0	0	0	0	1	0	0	1	0	0	0	0	1	0	0	0	0	1	1	0	1	0	0	0
Nymphalidae	Satyrinae	Satyrini	Lethe gemina	Leech, 1891	0	0	1	0	0	0	0	0	0	0	0	0	0	0	0	0	0	0	0	0	0	0	0	0	1	0	0	0	0	0	0	0	0	0	0	0	0	1	0	0	0
Nymphalidae	Satyrinae	Satyrini	Lethe gulnihal	de Nicéville, 1887	0	0	1	0	0	0	0	0	0	0	0	0	0	0	0	0	0	0	0	0	0	0	0	0	1	0	0	0	0	0	0	0	0	0	0	0	0	1	0	0	0
Nymphalidae	Satyrinae	Satyrini	Lethe isana	(Kollar, [1844])	0	0	1	0	0	0	0	0	0	0	0	0	1	1	0	0	0	0	0	0	0	1	1	0	1	0	0	0	0	1	0	0	0	0	1	1	0	1	0	0	0
Nymphalidae	Satyrinae	Satyrini	Lethe jalaurida	(de Nicéville, 1881)	0	0	0	0	0	0	0	0	0	0	0	0	1	0	0	0	0	0	0	0	0	0	0	0	0	0	0	0	0	0	0	0	0	0	1	0	0	1	0	0	0
Nymphalidae	Satyrinae	Satyrini	Lethe kabrua	(Tytler, 1914)	0	0	0	0	0	0	0	0	0	0	0	0	0	0	0	0	0	0	0	0	0	1	0	0	0	0	0	0	0	0	0	0	0	0	0	0	0	1	0	0	1
Nymphalidae	Satyrinae	Satyrini	Lethe kanjupkula	Tytler, 1914	0	0	1	0	0	0	0	0	0	0	0	0	0	0	0	0	0	0	0	0	0	1	0	0	1	0	0	0	0	0	0	0	0	0	0	0	0	1	0	0	0
Nymphalidae	Satyrinae	Satyrini	Lethe kansa	(Moore, 1857)	0	0	1	1	0	0	0	0	0	0	0	0	0	0	0	0	0	0	0	0	0	1	1	0	1	0	0	0	0	1	0	0	1	0	1	1	0	1	0	0	0
Nymphalidae	Satyrinae	Satyrini	Lethe latiaris	(Hewitson, 1862)	0	0	1	0	0	0	0	0	0	0	0	0	0	0	0	0	0	0	0	0	0	1	1	0	1	0	0	0	0	1	0	0	0	0	0	1	0	1	0	0	0
Nymphalidae	Satyrinae	Satyrini	Lethe maitrya	de Nicéville, 1881	0	0	1	0	0	0	0	0	0	0	0	0	1	0	0	0	0	0	0	0	0	0	0	0	0	0	0	0	0	1	0	0	0	0	1	1	0	1	0	0	0
Nymphalidae	Satyrinae	Satyrini	Lethe margaritae	Elwes, 1882	0	0	1	0	0	0	0	0	0	0	0	0	0	0	0	0	0	0	0	0	0	0	0	0	0	0	0	0	0	1	0	0	0	0	0	1	0	1	0	0	0
Nymphalidae	Satyrinae	Satyrini	Lethe mekara	(Moore, [1858])	0	0	1	1	0	0	0	0	0	0	0	0	0	0	0	0	0	0	0	0	0	1	1	0	1	0	0	0	0	1	0	0	1	0	0	1	0	1	0	0	0
Nymphalidae	Satyrinae	Satyrini	Lethe moelleri	(Elwes, 1887)	0	0	1	0	0	0	0	0	0	0	0	0	0	0	0	0	0	0	0	0	0	0	0	0	0	0	0	0	0	1	0	0	0	0	0	1	0	1	0	0	0
Nymphalidae	Satyrinae	Satyrini	Lethe naga	Doherty, 1889	0	0	1	1	0	0	0	0	0	0	0	0	0	0	0	0	0	0	0	0	0	1	1	0	1	0	0	0	0	0	0	0	0	0	0	0	0	1	0	0	0
Nymphalidae	Satyrinae	Satyrini	Lethe nicetas	(Hewitson, 1863)	0	0	1	0	0	0	0	0	0	0	0	0	1	0	0	0	0	0	0	0	0	1	0	0	0	0	0	0	0	1	0	0	0	0	1	1	0	1	0	0	0
Nymphalidae	Satyrinae	Satyrini	Lethe nicetella	de Nicéville, 1887	0	0	1	0	0	0	0	0	0	0	0	0	0	0	0	0	0	0	0	0	0	0	0	0	0	0	0	0	0	1	0	0	0	0	0	1	0	1	0	0	0
Nymphalidae	Satyrinae	Satyrini	Lethe ramadeva	(de Nicéville, 1887)	0	0	1	0	0	0	0	0	0	0	0	0	0	0	0	0	0	0	0	0	0	0	0	0	0	0	0	0	0	1	0	0	0	0	0	1	0	1	0	0	0
Nymphalidae	Satyrinae	Satyrini	Lethe rohria	(Fabricius, 1787)	0	1	1	1	0	1	1	0	0	1	1	0	1	1	1	1	1	0	0	1	1	1	1	1	1	0	0	1	1	1	1	1	0	0	1	1	0	1	0	0	0
Nymphalidae	Satyrinae	Satyrini	Lethe satyavati	de Nicéville, 1881	0	0	1	1	0	0	0	0	0	0	0	0	0	0	0	0	0	0	0	0	0	1	1	0	0	0	0	0	0	0	0	0	0	0	0	0	0	1	0	0	1
Nymphalidae	Satyrinae	Satyrini	Lethe scanda	(Moore, 1857)	0	0	1	0	0	0	0	0	0	0	0	0	0	0	0	0	0	0	0	0	0	1	1	0	1	0	0	0	0	1	0	0	0	0	0	1	0	1	0	0	0
Nymphalidae	Satyrinae	Satyrini	Lethe serbonis	(Hewitson, 1876)	0	0	1	0	0	0	0	0	0	0	0	0	0	0	0	0	0	0	0	0	0	1	0	0	1	0	0	0	0	1	0	0	0	0	0	1	0	1	0	0	0
Nymphalidae	Satyrinae	Satyrini	Lethe siderea	Marshall, 1881	0	0	1	0	0	0	0	0	0	0	0	0	0	0	0	0	0	0	0	0	0	1	0	0	1	0	0	0	0	1	0	0	0	0	1	1	0	1	0	0	0
Nymphalidae	Satyrinae	Satyrini	Lethe sidonis	(Hewitson, 1863)	0	0	1	0	0	0	0	0	0	0	0	0	1	1	0	0	0	0	0	0	0	1	1	0	1	0	0	0	0	1	0	0	0	0	1	1	0	1	0	0	0
Nymphalidae	Satyrinae	Satyrini	Lethe sinorix	(Hewitson, 1863)	0	0	1	1	0	0	0	0	0	0	0	0	0	0	0	0	0	0	0	0	0	1	1	0	1	0	0	0	0	1	0	0	0	0	1	1	0	1	0	0	0
Nymphalidae	Satyrinae	Satyrini	Lethe sura	(Doubleday, [1849])	0	0	1	0	0	0	0	0	0	0	0	0	0	0	0	0	0	0	0	0	0	1	1	0	1	0	0	0	0	1	0	0	0	0	0	1	0	1	0	0	0
Nymphalidae	Satyrinae	Satyrini	Lethe tristigmata	Elwes, 1887	0	0	0	0	0	0	0	0	0	0	0	0	0	0	0	0	0	0	0	0	0	1	0	0	0	0	0	0	0	1	0	0	0	0	0	1	0	1	0	0	0
Nymphalidae	Satyrinae	Satyrini	Lethe verma	(Kollar, [1844])	0	0	1	1	0	0	0	0	0	0	0	0	1	1	0	0	0	0	0	0	0	1	1	1	1	0	0	0	0	1	0	0	0	0	1	1	0	1	0	0	0
Nymphalidae	Satyrinae	Satyrini	Lethe vindhya	(C. & R. Felder, 1859)	0	0	1	1	0	0	0	0	0	0	0	0	0	0	0	0	0	0	0	0	0	1	1	1	1	0	0	0	0	1	0	0	1	0	0	1	0	1	0	0	0
Nymphalidae	Satyrinae	Satyrini	Lethe visrava	(Moore, [1866])	0	0	1	1	0	0	0	0	0	0	0	0	0	0	0	0	0	0	0	0	0	1	1	0	1	0	0	0	0	1	0	0	0	0	0	1	0	1	0	0	0
Nymphalidae	Satyrinae	Satyrini	Neope armandii	(Oberthür, 1876)	0	0	1	0	0	0	0	0	0	0	0	0	0	0	0	0	0	0	0	0	0	1	1	0	1	0	0	0	0	0	0	0	0	0	0	0	0	1	0	0	0
Nymphalidae	Satyrinae	Satyrini	Neope bhadra	(Moore, 1857)	0	0	1	0	0	0	0	0	0	0	0	0	0	0	0	0	0	0	0	0	0	1	1	1	0	0	0	0	0	1	0	0	0	0	0	1	0	1	0	0	0
Nymphalidae	Satyrinae	Satyrini	Neope pulaha	(Moore, [1858])	0	0	1	0	0	0	0	0	0	0	0	0	1	0	0	0	0	0	0	0	0	1	0	0	0	0	0	0	0	1	0	0	0	0	1	1	0	1	0	0	0
Nymphalidae	Satyrinae	Satyrini	Neope pulahina	(Evans, 1923)	0	0	0	0	0	0	0	0	0	0	0	0	0	0	0	0	0	0	0	0	0	1	0	0	0	0	0	0	0	1	0	0	0	0	0	1	0	1	0	0	0
Nymphalidae	Satyrinae	Satyrini	Neope pulahoides	(Moore, [1892])	0	0	1	0	0	0	0	0	0	0	0	0	0	0	0	0	0	0	0	0	0	1	1	0	1	0	0	0	0	0	0	0	0	0	0	0	0	1	0	0	0
Nymphalidae	Satyrinae	Satyrini	Neope yama	(Moore, [1858])	0	0	1	0	0	0	0	0	0	0	0	0	1	0	0	0	0	0	0	0	0	1	1	0	1	0	0	0	0	1	0	0	0	0	1	1	0	1	0	0	0
Nymphalidae	Satyrinae	Satyrini	Lasiommata maerula	C. & R. Felder, [1867]	0	0	0	0	0	0	0	0	0	0	0	0	1	1	0	0	0	1	0	0	0	0	0	0	0	0	0	0	0	0	0	0	0	0	1	0	0	0	1	0	0
Nymphalidae	Satyrinae	Satyrini	Lasiommata menava	Moore, 1865	0	0	0	0	0	0	0	0	0	0	0	0	1	1	0	0	0	1	0	0	0	0	0	0	0	0	0	0	0	0	0	0	0	0	0	0	0	0	1	0	0
Nymphalidae	Satyrinae	Satyrini	Lasiommata pakistana	Tshikolovets & Pagès, 2016	0	0	0	0	0	0	0	0	0	0	0	0	0	0	0	0	0	1	0	0	0	0	0	0	0	0	0	0	0	0	0	0	0	0	0	0	0	0	1	0	0
Nymphalidae	Satyrinae	Satyrini	Lasiommata schakra	(Kollar, [1844])	0	0	0	0	0	0	0	0	0	0	0	0	1	1	0	0	0	1	0	0	0	0	0	0	0	0	0	0	0	0	0	0	0	0	1	1	0	0	1	0	0
Nymphalidae	Satyrinae	Satyrini	Kirinia eversmanni	(Eversmann, 1847)	0	0	0	0	0	0	0	0	0	0	0	0	1	1	0	0	0	0	0	0	0	0	0	0	0	0	0	0	0	0	0	0	0	0	1	0	0	0	1	0	0
Nymphalidae	Satyrinae	Satyrini	Chonala masoni	(Elwes, 1882)	0	0	1	0	0	0	0	0	0	0	0	0	0	0	0	0	0	0	0	0	0	0	0	0	0	0	0	0	0	1	0	0	0	0	0	0	0	1	0	0	0
Nymphalidae	Satyrinae	Satyrini	Rhaphicera moorei	(Butler, 1867)	0	0	1	0	0	0	0	0	0	0	0	0	1	1	0	0	0	0	0	0	0	0	0	0	0	0	0	0	0	1	0	0	0	0	1	1	0	1	0	0	0
Nymphalidae	Satyrinae	Satyrini	Rhaphicera satricus	(Doubleday, [1849])	0	0	1	0	0	0	0	0	0	0	0	0	0	0	0	0	0	0	0	0	0	1	0	0	1	0	0	0	0	1	0	0	0	0	0	1	0	1	0	0	0
Nymphalidae	Satyrinae	Satyrini	Orinoma damaris	Gray, 1846	0	0	1	1	0	0	0	0	0	0	0	0	1	1	0	0	0	0	0	0	0	1	1	1	1	0	0	0	0	1	0	0	0	0	1	1	0	1	0	0	0
Nymphalidae	Satyrinae	Satyrini	Heteropsis adolphei	(Guérin-Méneville, 1843)	0	0	0	0	0	0	0	0	0	0	0	0	0	0	0	1	1	0	0	0	0	0	0	0	0	0	0	0	0	0	1	0	0	0	0	0	0	1	0	0	1
Nymphalidae	Satyrinae	Satyrini	Mycalesis adamsonii	Watson, 1897	0	0	1	1	0	0	0	0	0	0	0	0	0	0	0	0	0	0	0	0	0	1	1	0	0	0	0	0	0	0	0	0	0	0	0	0	0	1	0	0	0
Nymphalidae	Satyrinae	Satyrini	Mycalesis anapita	Moore, [1858]	0	0	0	1	0	0	0	0	0	0	0	0	0	0	0	0	0	0	0	0	0	0	0	0	1	0	0	0	0	0	0	0	0	0	0	0	0	1	0	0	0
Nymphalidae	Satyrinae	Satyrini	Mycalesis anaxias	Hewitson, 1862	0	0	1	1	0	0	0	0	0	0	0	0	0	0	0	1	1	0	0	0	0	1	1	1	1	1	0	0	0	1	1	0	1	0	0	1	0	1	0	0	0
Nymphalidae	Satyrinae	Satyrini	Mycalesis annamitica	Fruhstorfer, 1906	0	0	0	0	0	0	0	0	0	0	0	0	0	0	0	0	0	0	0	0	0	1	1	0	1	0	0	0	0	0	0	0	0	0	0	0	0	1	0	0	0
Nymphalidae	Satyrinae	Satyrini	Mycalesis bethami	(Moore, [1891])	0	0	0	0	0	0	1	0	0	0	0	0	0	0	0	0	0	0	0	1	0	0	0	0	0	1	0	0	0	0	0	0	0	0	0	0	0	1	0	0	1
Nymphalidae	Satyrinae	Satyrini	Mycalesis davisoni	(Moore, [1891])	0	0	0	0	0	0	0	0	0	0	0	0	0	0	0	0	1	0	0	0	0	0	0	0	0	0	0	0	0	0	1	0	0	0	0	0	0	1	0	0	1
Nymphalidae	Satyrinae	Satyrini	Mycalesis evansii	Tytler, 1914	0	0	1	1	0	0	0	0	0	0	0	0	0	0	0	0	0	0	0	0	0	1	0	0	0	0	0	0	0	0	0	0	0	0	0	0	0	1	0	0	0
Nymphalidae	Satyrinae	Satyrini	Mycalesis francisca	(Stoll, [1780])	0	0	1	1	0	0	0	0	0	0	0	0	1	0	0	0	0	0	0	0	0	1	1	0	1	0	0	0	0	1	0	0	0	0	1	1	0	1	0	0	0
Nymphalidae	Satyrinae	Satyrini	Mycalesis gotama	Moore, 1857	0	0	1	1	0	0	0	0	0	0	0	0	0	0	0	0	0	0	0	0	0	1	1	0	1	0	0	0	0	0	0	0	1	0	0	1	0	1	0	0	0
Nymphalidae	Satyrinae	Satyrini	Mycalesis heri	Moore, 1857	0	0	1	0	0	0	0	0	0	0	0	0	0	0	0	0	0	0	0	0	0	0	0	0	0	0	0	0	0	1	0	0	0	0	1	1	0	1	0	0	0
Nymphalidae	Satyrinae	Satyrini	Mycalesis igilia	Fruhstorfer, 1911	0	0	0	0	0	0	0	0	0	0	0	0	0	0	0	1	1	0	0	1	1	0	0	0	0	0	0	0	0	0	1	0	0	0	0	0	0	1	0	0	1
Nymphalidae	Satyrinae	Satyrini	Mycalesis intermedia	(Moore, [1892])	0	0	1	1	0	0	0	0	0	0	0	0	0	0	0	0	0	0	0	0	0	1	1	0	0	0	0	0	0	0	0	0	1	0	0	0	0	1	0	0	0
Nymphalidae	Satyrinae	Satyrini	Mycalesis lepcha	(Moore, 1880)	0	0	0	0	0	0	0	0	0	0	0	0	1	0	0	0	0	0	0	0	0	1	0	0	1	0	0	0	0	0	0	0	0	0	1	0	0	1	0	0	0
Nymphalidae	Satyrinae	Satyrini	Mycalesis malsara	Moore, 1857	0	0	1	1	1	0	0	0	0	0	0	0	0	0	0	0	0	0	0	0	0	1	1	1	1	1	0	0	0	1	0	0	0	0	0	1	0	1	0	0	0
Nymphalidae	Satyrinae	Satyrini	Mycalesis malsarida	Butler, 1868	0	0	1	1	0	0	0	0	0	0	0	0	0	0	0	0	0	0	0	0	0	0	1	0	1	0	0	0	0	0	0	0	1	0	0	0	0	1	0	0	0
Nymphalidae	Satyrinae	Satyrini	Mycalesis manii	Doherty, 1886	1	0	0	0	0	0	0	0	0	0	0	0	0	0	0	0	0	0	0	0	0	0	0	0	0	0	0	0	0	0	0	0	0	0	0	0	0	1	0	0	1
Nymphalidae	Satyrinae	Satyrini	Mycalesis mestra	Hewitson, 1862	0	0	1	0	0	0	0	0	0	0	0	0	0	0	0	0	0	0	0	0	0	1	1	0	1	0	0	0	0	1	0	0	0	0	0	1	0	1	0	0	0
Nymphalidae	Satyrinae	Satyrini	Mycalesis mineus	(Linnaeus, 1758)	1	1	1	1	1	1	1	0	1	1	1	1	1	1	1	1	1	0	1	1	1	1	1	1	1	1	0	0	1	1	1	1	1	1	1	1	0	1	0	0	0
Nymphalidae	Satyrinae	Satyrini	Mycalesis misenus	de Nicéville, 1889	0	0	1	1	0	0	0	0	0	0	0	0	0	0	0	0	0	0	0	0	0	1	1	0	0	0	0	0	0	1	0	0	0	0	0	1	0	1	0	0	0
Nymphalidae	Satyrinae	Satyrini	Mycalesis mnasicles	Hewitson, 1864	0	0	0	0	0	0	0	0	0	0	0	0	0	0	0	0	0	0	0	0	0	1	0	0	0	0	0	0	0	0	0	0	0	0	0	0	0	1	0	0	0
Nymphalidae	Satyrinae	Satyrini	Mycalesis mystes	de Nicéville, 1891	0	0	0	0	0	0	0	0	0	0	0	0	0	0	0	0	0	0	0	0	0	1	0	0	0	0	0	0	0	0	0	0	0	0	0	0	0	1	0	0	0
Nymphalidae	Satyrinae	Satyrini	Mycalesis nicotia	Westwood, [1850]	0	0	1	1	0	0	0	0	0	0	0	0	0	0	0	0	0	0	0	0	0	1	1	0	1	0	0	0	0	1	0	0	0	0	1	1	0	1	0	0	0
Nymphalidae	Satyrinae	Satyrini	Mycalesis oculus	Marshall, 1881	0	0	0	0	0	0	0	0	0	0	0	0	0	0	0	0	1	0	0	0	0	0	0	0	0	0	0	0	0	0	1	0	0	0	0	0	0	1	0	0	1
Nymphalidae	Satyrinae	Satyrini	Mycalesis orcha	Evans, 1912	0	0	0	0	0	0	0	0	0	0	0	0	0	0	0	1	1	0	0	0	0	0	0	0	0	0	0	0	0	0	1	0	0	0	0	0	0	1	0	0	1
Nymphalidae	Satyrinae	Satyrini	Mycalesis orseis	Hewitson, 1864	0	0	0	1	0	0	0	0	0	0	0	0	0	0	0	0	0	0	0	0	0	0	0	0	1	0	0	0	0	0	0	0	0	0	0	0	0	1	0	0	0
Nymphalidae	Satyrinae	Satyrini	Mycalesis patiana	Eliot, 1969	0	0	0	1	0	0	0	0	0	0	0	0	0	0	0	0	0	0	0	0	0	0	0	0	0	0	0	0	0	0	0	0	0	0	0	0	0	1	0	0	0
Nymphalidae	Satyrinae	Satyrini	Mycalesis patnia	Moore, 1857	0	0	0	0	0	0	0	0	0	1	0	0	0	0	0	1	1	0	0	0	1	0	0	0	0	0	0	0	0	0	1	0	0	0	0	0	0	1	0	0	0
Nymphalidae	Satyrinae	Satyrini	Mycalesis perseus	(Fabricius, 1775)	1	1	1	1	1	0	1	0	1	1	1	1	1	1	1	1	1	0	0	1	1	1	1	1	1	1	1	1	1	1	1	1	1	1	1	1	0	1	0	0	0
Nymphalidae	Satyrinae	Satyrini	Mycalesis radza	Moore, 1877	1	0	0	0	0	0	0	0	0	0	0	0	0	0	0	0	0	0	0	0	0	0	0	0	0	0	0	0	0	0	0	0	0	0	0	0	0	1	0	0	1
Nymphalidae	Satyrinae	Satyrini	Mycalesis suaveolens	Wood-Mason & de Nicéville, 1883	0	0	1	1	0	0	0	0	0	0	0	0	0	0	0	0	0	0	0	0	0	1	0	0	1	0	0	0	0	1	0	0	1	0	1	1	0	1	0	0	0
Nymphalidae	Satyrinae	Satyrini	Mycalesis subdita	(Moore, [1890])	0	1	0	0	0	0	0	0	0	0	0	0	0	0	0	1	1	0	0	0	1	0	0	0	0	1	0	0	0	0	1	1	0	0	0	0	0	1	0	0	0
Nymphalidae	Satyrinae	Satyrini	Mycalesis visala	Moore, [1858]	1	1	1	1	1	1	1	0	0	1	1	1	0	0	1	1	1	0	0	1	1	1	1	1	1	1	0	1	0	1	1	1	1	0	1	1	0	1	0	0	0
Nymphalidae	Satyrinae	Satyrini	Orsotriaena medus	(Fabricius, 1775)	1	1	1	1	1	0	1	0	1	1	0	1	0	0	1	1	1	0	0	1	1	1	1	1	1	1	0	0	0	1	1	1	1	1	1	1	0	1	0	0	0
Nymphalidae	Satyrinae	Satyrini	Zipaetis saitis	Hewitson, 1863	0	0	0	0	0	0	0	0	0	1	0	0	0	0	0	1	1	0	0	0	1	0	0	0	0	0	0	0	0	0	1	0	0	0	0	0	0	1	0	0	1
Nymphalidae	Satyrinae	Satyrini	Zipaetis scylax	Hewitson, 1863	0	0	1	1	0	0	0	0	0	0	0	0	0	0	0	0	0	0	0	0	0	1	1	0	1	0	0	0	0	1	0	0	0	0	0	1	0	1	0	0	0
Nymphalidae	Satyrinae	Satyrini	Erites falcipennis	Wood-Mason & de Nicéville, 1883	0	0	1	1	0	0	0	0	0	0	0	0	0	0	0	0	0	0	0	0	0	0	0	0	0	0	0	0	0	0	0	0	0	0	0	0	0	1	0	0	0
Nymphalidae	Satyrinae	Satyrini	Coelites nothis	Westwood, [1850]	0	0	1	1	0	0	0	0	0	0	0	0	0	0	0	0	0	0	0	0	0	0	0	0	1	0	0	0	0	0	0	0	0	0	0	0	0	1	0	0	0
Nymphalidae	Satyrinae	Satyrini	Ragadia crisilda	Hewitson, 1862	0	0	1	1	0	0	0	0	0	0	0	0	0	0	0	0	0	0	0	0	0	1	1	0	1	0	0	0	0	1	0	0	0	0	0	1	0	1	0	0	0
Nymphalidae	Satyrinae	Satyrini	Hyponephele brevistigma	(Moore, 1893)	0	0	0	0	0	0	0	0	0	0	0	0	0	0	0	0	0	1	0	0	0	0	0	0	0	0	0	0	0	0	0	0	0	0	0	0	0	0	1	0	0
Nymphalidae	Satyrinae	Satyrini	Hyponephele carbonelli	Lukhtanov, 1995	0	0	0	0	0	0	0	0	0	0	0	0	0	0	0	0	0	1	0	0	0	0	0	0	0	0	0	0	0	0	0	0	0	0	0	0	0	0	1	0	0
Nymphalidae	Satyrinae	Satyrini	Hyponephele cheena	(Moore, 1865)	0	0	0	0	0	0	0	0	0	0	0	0	1	1	0	0	0	1	0	0	0	0	0	0	0	0	0	0	0	0	0	0	0	0	1	0	0	0	1	0	0
Nymphalidae	Satyrinae	Satyrini	Hyponephele chitralica	(Evans, 1923)	0	0	0	0	0	0	0	0	0	0	0	0	0	0	0	0	0	1	0	0	0	0	0	0	0	0	0	0	0	0	0	0	0	0	0	0	0	0	1	0	0
Nymphalidae	Satyrinae	Satyrini	Hyponephele coenonympha	(Felder, 1867)	0	0	0	0	0	0	0	0	0	0	0	0	0	1	0	0	0	1	0	0	0	0	0	0	0	0	0	0	0	0	0	0	0	0	0	0	0	0	1	0	0
Nymphalidae	Satyrinae	Satyrini	Hyponephele davendra	(Moore, 1865)	0	0	0	0	0	0	0	0	0	0	0	0	1	0	0	0	0	1	0	0	0	0	0	0	0	0	0	0	0	0	0	0	0	0	1	0	0	0	1	0	0
Nymphalidae	Satyrinae	Satyrini	Hyponephele tenuistigma	(Moore, [1892])	0	0	0	0	0	0	0	0	0	0	0	0	0	0	0	0	0	1	0	0	0	0	0	0	0	0	0	0	0	0	0	0	0	0	0	0	0	0	1	0	0
Nymphalidae	Satyrinae	Satyrini	Hyponephele pulchella	(Felder, 1867)	0	0	0	0	0	0	0	0	0	0	0	0	1	1	0	0	0	1	0	0	0	0	0	0	0	0	0	0	0	0	0	0	0	0	1	0	0	0	1	0	0
Nymphalidae	Satyrinae	Satyrini	Hyponephele pulchra	(Felder, 1867)	0	0	0	0	0	0	0	0	0	0	0	0	1	1	0	0	0	1	0	0	0	0	0	0	0	0	0	0	0	0	0	0	0	0	1	0	0	0	1	0	0
Nymphalidae	Satyrinae	Satyrini	Hyponephele hilaris	(Staudinger, 1886)	0	0	0	0	0	0	0	0	0	0	0	0	0	0	0	0	0	1	0	0	0	0	0	0	0	0	0	0	0	0	0	0	0	0	0	0	0	0	1	0	0
Nymphalidae	Satyrinae	Satyrini	Callerebia annada	(Moore, [1858])	0	0	1	0	0	0	0	0	0	0	0	0	1	1	0	0	0	0	0	0	0	0	0	0	0	0	0	0	0	1	0	0	0	0	1	1	0	0	1	0	0
Nymphalidae	Satyrinae	Satyrini	Callerebia baileyi	South, 1913	0	0	1	0	0	0	0	0	0	0	0	0	0	0	0	0	0	0	0	0	0	0	0	0	0	0	0	0	0	0	0	0	0	0	0	0	0	0	1	0	0
Nymphalidae	Satyrinae	Satyrini	Callerebia dibangensis	Roy, 2013	0	0	1	0	0	0	0	0	0	0	0	0	0	0	0	0	0	0	0	0	0	0	0	0	0	0	0	0	0	0	0	0	0	0	0	0	0	0	1	0	1
Nymphalidae	Satyrinae	Satyrini	Callerebia hybrida	Butler, 1880	0	0	0	0	0	0	0	0	0	0	0	0	1	0	0	0	0	0	0	0	0	0	0	0	0	0	0	0	0	0	0	0	0	0	1	0	0	0	1	0	0
Nymphalidae	Satyrinae	Satyrini	Callerebia nirmala	(Moore, 1865)	0	0	0	0	0	0	0	0	0	0	0	0	1	1	0	0	0	0	0	0	0	0	0	0	0	0	0	0	0	0	0	0	0	0	1	0	0	1	0	0	0
Nymphalidae	Satyrinae	Satyrini	Callerebia orixa	Moore, 1872	0	0	0	0	0	0	0	0	0	0	0	0	0	0	0	0	0	0	0	0	0	1	1	1	1	0	0	0	0	0	0	0	0	0	0	0	0	1	0	0	0
Nymphalidae	Satyrinae	Satyrini	Callerebia watsoni	(Watkins, 1925)	0	0	0	0	0	0	0	0	0	0	0	0	0	0	0	0	0	0	0	0	0	0	0	0	1	0	0	0	0	0	0	0	0	0	0	0	0	1	0	0	0
Nymphalidae	Satyrinae	Satyrini	Callerebia scanda	(Kollar, [1844])	0	0	1	0	0	0	0	0	0	0	0	0	1	1	0	0	0	0	0	0	0	0	0	0	0	0	0	0	0	1	0	0	0	0	1	1	0	1	0	0	0
Nymphalidae	Satyrinae	Satyrini	Callerebia suroia	Tytler, 1914	0	0	0	0	0	0	0	0	0	0	0	0	0	0	0	0	0	0	0	0	0	1	0	0	0	0	0	0	0	0	0	0	0	0	0	0	0	1	0	0	0
Nymphalidae	Satyrinae	Satyrini	Paralasa chitralica	(Evans, 1923)	0	0	0	0	0	0	0	0	0	0	0	0	0	0	0	0	0	1	0	0	0	0	0	0	0	0	0	0	0	0	0	0	0	0	0	0	0	0	1	0	0
Nymphalidae	Satyrinae	Satyrini	Paralasa kalinda	(Moore, 1865)	0	0	0	0	0	0	0	0	0	0	0	0	1	1	0	0	0	1	0	0	0	0	0	0	0	0	0	0	0	0	0	0	0	0	1	0	0	0	1	0	0
Nymphalidae	Satyrinae	Satyrini	Paralasa mani	(de Nicéville, 1881)	0	0	0	0	0	0	0	0	0	0	0	0	1	1	0	0	0	1	0	0	0	0	0	0	0	0	0	0	0	0	0	0	0	0	1	0	0	0	1	0	0
Nymphalidae	Satyrinae	Satyrini	Paralasa shallada	(Lang, 1881)	0	0	0	0	0	0	0	0	0	0	0	0	1	1	0	0	0	0	0	0	0	0	0	0	0	0	0	0	0	0	0	0	0	0	1	0	0	0	1	0	0
Nymphalidae	Satyrinae	Satyrini	Loxerebia narasingha	(Moore, [1858])	0	0	1	0	0	0	0	0	0	0	0	0	0	0	0	0	0	0	0	0	0	0	0	0	0	0	0	0	0	1	0	0	0	0	0	1	0	1	0	0	0
Nymphalidae	Satyrinae	Satyrini	Ypthima affectata	Elwes & Edwards, 1893	0	0	1	1	0	0	0	0	0	0	0	0	0	0	0	0	0	0	0	0	0	1	1	0	1	0	0	0	0	0	0	0	0	0	0	0	0	1	0	0	0
Nymphalidae	Satyrinae	Satyrini	Ypthima asterope	(Klug, 1832)	0	1	1	1	1	0	1	0	1	1	1	1	1	1	1	1	1	0	0	1	1	1	1	0	0	1	0	1	1	1	1	1	1	0	1	1	1	0	0	0	0
Nymphalidae	Satyrinae	Satyrini	Ypthima atra	Cantlie & Norman, 1959	0	0	0	0	0	0	0	0	0	0	0	0	0	0	0	0	0	0	0	0	0	1	0	0	0	0	0	0	0	0	0	0	0	0	0	0	0	1	0	0	0
Nymphalidae	Satyrinae	Satyrini	Ypthima baldus	(Fabricius, 1775)	0	1	1	1	1	0	1	0	0	1	1	0	1	1	1	1	1	0	0	1	1	1	1	1	1	1	0	1	1	1	1	1	1	0	1	1	0	1	0	0	0
Nymphalidae	Satyrinae	Satyrini	Ypthima bolanica	Marshall, 1882	0	0	0	0	0	0	0	0	0	0	0	0	0	1	0	0	0	0	0	0	0	0	0	0	0	0	0	0	0	0	0	0	0	0	0	0	0	0	1	0	0
Nymphalidae	Satyrinae	Satyrini	Ypthima cantliei	Norman, 1958	0	0	1	1	0	0	0	0	0	0	0	0	0	0	0	0	0	0	0	0	0	0	0	0	0	0	0	0	0	0	0	0	0	0	0	0	0	1	0	0	1
Nymphalidae	Satyrinae	Satyrini	Ypthima ceylonica	Hewitson, 1865	0	1	0	0	0	0	1	0	0	1	0	0	0	0	1	1	1	0	0	1	0	0	0	0	0	1	0	0	0	0	1	0	0	0	0	0	0	1	0	0	0
Nymphalidae	Satyrinae	Satyrini	Ypthima chenu	(Guérin-Méneville, 1843)	0	1	0	0	0	0	0	0	0	0	0	0	0	0	0	1	1	0	0	0	0	0	0	0	0	0	0	0	0	0	1	0	0	0	0	0	0	1	0	0	1
Nymphalidae	Satyrinae	Satyrini	Ypthima davidsoni	Eliot, 1967	0	0	0	0	0	0	0	0	0	0	0	0	0	0	0	0	0	0	0	0	0	0	1	0	0	0	0	0	0	0	0	0	0	0	0	0	0	1	0	0	0
Nymphalidae	Satyrinae	Satyrini	Ypthima dohertyi	(Moore, [1893])	0	0	0	0	0	0	0	0	0	0	0	0	0	0	0	0	0	0	0	0	0	1	1	0	1	0	0	0	0	0	0	0	0	0	0	0	0	1	0	0	0
Nymphalidae	Satyrinae	Satyrini	Ypthima fusca	Elwes & Edwards, 1893	0	0	0	1	0	0	0	0	0	0	0	0	0	0	0	0	0	0	0	0	0	0	0	0	0	0	0	0	0	0	0	0	0	0	0	0	0	1	0	0	0
Nymphalidae	Satyrinae	Satyrini	Ypthima hannyngtoni	Eliot, 1967	0	0	0	0	0	0	0	0	0	0	0	0	1	0	0	0	0	0	0	0	0	0	0	0	0	0	0	0	0	0	0	0	0	0	1	0	0	1	0	0	0
Nymphalidae	Satyrinae	Satyrini	Ypthima huebneri	Kirby, 1871	0	1	1	1	1	0	1	1	1	1	1	1	0	1	1	1	1	0	0	1	1	1	1	1	1	1	0	0	1	1	1	1	1	1	1	1	0	1	0	0	0
Nymphalidae	Satyrinae	Satyrini	Ypthima hyagriva	Moore, [1858]	0	0	0	0	0	0	0	0	0	0	0	0	1	1	0	0	0	0	0	0	0	0	0	0	0	0	0	0	0	0	0	0	0	0	1	0	0	1	0	0	0
Nymphalidae	Satyrinae	Satyrini	Ypthima indecora	Moore, 1882	0	0	1	0	0	0	0	0	0	0	0	0	1	1	0	0	0	0	0	0	0	0	0	0	0	0	0	0	0	0	0	0	0	0	1	0	0	1	0	0	1
Nymphalidae	Satyrinae	Satyrini	Ypthima inica	Hewitson, 1865	0	0	0	0	1	0	1	0	1	0	0	1	1	0	1	0	0	0	0	1	1	0	0	0	0	0	0	1	0	0	0	0	1	1	1	1	0	1	0	0	0
Nymphalidae	Satyrinae	Satyrini	Ypthima kasmira	Moore, 1884	0	0	0	0	0	0	0	0	0	0	0	0	1	1	0	0	0	0	0	0	0	0	0	0	0	0	0	1	0	0	0	0	0	1	1	0	0	1	0	0	0
Nymphalidae	Satyrinae	Satyrini	Ypthima lisandra	(Cramer, [1780])	0	0	0	0	1	0	0	0	0	0	0	1	1	1	0	0	0	0	0	0	0	0	0	0	1	0	0	1	0	1	0	0	0	0	1	1	0	1	0	0	0
Nymphalidae	Satyrinae	Satyrini	Ypthima lycus	de Nicéville, 1889	0	0	0	1	0	0	0	0	0	0	0	0	0	0	0	0	0	0	0	0	0	1	1	0	0	0	0	0	0	1	0	0	1	0	0	0	0	1	0	0	0
Nymphalidae	Satyrinae	Satyrini	Ypthima methora	Hewitson, 1865	0	0	1	0	0	0	0	0	0	0	0	0	0	0	0	0	0	0	0	0	0	0	1	0	1	0	0	0	0	1	0	0	0	0	0	1	0	1	0	0	0
Nymphalidae	Satyrinae	Satyrini	Ypthima nareda	(Kollar, [1844])	0	0	0	0	0	0	0	0	0	0	0	0	1	1	0	0	0	0	0	0	0	0	0	0	0	0	0	1	0	0	0	0	0	0	1	0	0	1	0	0	0
Nymphalidae	Satyrinae	Satyrini	Ypthima newara	Moore, [1875]	0	0	1	1	0	0	0	0	0	0	0	0	0	0	0	0	0	0	0	0	0	1	1	0	1	0	0	0	0	1	0	0	1	0	1	1	0	1	0	0	0
Nymphalidae	Satyrinae	Satyrini	Ypthima nikaea	Moore, [1875]	0	0	0	0	0	0	0	0	0	0	0	0	1	1	0	0	0	0	0	0	0	0	0	0	0	0	0	1	0	0	0	0	0	0	1	0	0	1	0	0	0
Nymphalidae	Satyrinae	Satyrini	Ypthima norma	(Westwood, 1851)	0	0	0	1	0	0	0	0	0	0	0	0	0	0	0	0	0	0	0	0	0	1	0	0	0	0	0	0	0	0	0	0	0	0	0	0	0	1	0	0	0
Nymphalidae	Satyrinae	Satyrini	Ypthima parasakra	Eliot, 1987	0	0	1	0	0	0	0	0	0	0	0	0	0	0	0	0	0	0	0	0	0	0	0	0	0	0	0	0	0	1	0	0	0	0	1	0	0	1	0	0	0
Nymphalidae	Satyrinae	Satyrini	Ypthima persimilis	Elwes & Edwards, 1893	0	0	1	0	0	0	0	0	0	0	0	0	0	0	0	0	0	0	0	0	0	1	0	0	0	0	0	0	0	1	0	0	0	0	0	1	0	1	0	0	0
Nymphalidae	Satyrinae	Satyrini	Ypthima philomela	(Linnaeus, 1763)	0	0	1	0	0	0	0	0	0	0	0	0	0	0	0	1	1	0	0	0	1	0	0	1	0	0	0	0	0	0	1	0	0	0	0	1	0	1	0	0	0
Nymphalidae	Satyrinae	Satyrini	Ypthima sakra	Moore, [1858]	0	0	1	0	0	0	0	0	0	0	0	0	0	1	0	0	0	0	0	0	0	1	1	1	1	0	0	0	0	1	0	0	0	0	1	1	0	1	0	0	0
Nymphalidae	Satyrinae	Satyrini	Ypthima savara	Grose-Smith, 1887	0	0	0	0	0	0	0	0	0	0	0	0	0	0	0	0	0	0	0	0	0	1	0	0	0	0	0	0	0	0	0	0	0	0	0	0	0	1	0	0	0
Nymphalidae	Satyrinae	Satyrini	Ypthima singala	Felder, 1868	0	0	0	0	0	0	0	0	0	1	0	0	1	0	0	1	1	0	0	1	1	0	0	0	0	1	0	0	0	0	1	0	0	0	1	0	0	1	0	0	0
Nymphalidae	Satyrinae	Satyrini	Ypthima sobrina	Elwes & Edwards, 1893	0	0	0	1	0	0	0	0	0	0	0	0	0	0	0	0	0	0	0	0	0	0	0	0	0	0	0	0	0	0	0	0	0	0	0	0	0	1	0	0	0
Nymphalidae	Satyrinae	Satyrini	Ypthima striata	Hampson, 1888	0	1	0	0	0	0	0	0	0	0	0	0	0	0	0	1	1	0	0	0	0	0	0	0	0	0	0	0	0	0	1	0	0	0	0	0	0	1	0	0	1
Nymphalidae	Satyrinae	Satyrini	Ypthima watsoni	(Moore, [1893])	0	0	0	0	0	0	0	0	0	0	0	0	0	0	0	0	0	0	0	0	0	1	0	0	0	0	0	0	0	0	0	0	1	0	0	0	0	1	0	0	0
Nymphalidae	Satyrinae	Satyrini	Ypthima ypthimoides	(Moore, 1881)	0	0	0	0	0	0	0	0	0	0	0	0	0	0	0	0	1	0	0	0	0	0	0	0	0	0	0	0	0	0	1	0	0	0	0	0	0	1	0	0	1
Nymphalidae	Satyrinae	Satyrini	Oeneis buddha	Grum-Grshimailo, 1891	0	0	0	0	0	0	0	0	0	0	0	0	1	1	0	0	0	0	0	0	0	0	0	0	0	0	0	0	0	0	0	0	0	0	1	0	0	0	1	0	0
Nymphalidae	Satyrinae	Satyrini	Paroeneis pumilus	(C. & R. Felder, [1867])	0	0	0	0	0	0	0	0	0	0	0	0	0	0	0	0	0	1	0	0	0	0	0	0	0	0	0	0	0	1	0	0	0	0	0	0	0	0	1	0	0
Nymphalidae	Satyrinae	Satyrini	Paroeneis sikkimensis	(Staudinger, 1889)	0	0	0	0	0	0	0	0	0	0	0	0	0	0	0	0	0	0	0	0	0	0	0	0	0	0	0	0	0	1	0	0	0	0	0	0	0	0	1	0	0
Nymphalidae	Satyrinae	Satyrini	Karanasa astorica	Tytler, 1926	0	0	0	0	0	0	0	0	0	0	0	0	0	0	0	0	0	1	0	0	0	0	0	0	0	0	0	0	0	0	0	0	0	0	0	0	0	0	1	0	0
Nymphalidae	Satyrinae	Satyrini	Karanasa bolorica	(Grum-Grshimailo, 1888)	0	0	0	0	0	0	0	0	0	0	0	0	0	0	0	0	0	1	0	0	0	0	0	0	0	0	0	0	0	0	0	0	0	0	0	0	0	0	1	0	0
Nymphalidae	Satyrinae	Satyrini	Karanasa cadesia	(Moore, [1875])	0	0	0	0	0	0	0	0	0	0	0	0	0	0	0	0	0	1	0	0	0	0	0	0	0	0	0	0	0	0	0	0	0	0	0	0	0	0	1	0	0
Nymphalidae	Satyrinae	Satyrini	Karanasa huebneri	(C. & R. Felder, [1867])	0	0	0	0	0	0	0	0	0	0	0	0	1	0	0	0	0	1	0	0	0	0	0	0	0	0	0	0	0	0	0	0	0	0	0	0	0	0	1	0	0
Nymphalidae	Satyrinae	Satyrini	Karanasa modesta	Moore, 1893	0	0	0	0	0	0	0	0	0	0	0	0	1	0	0	0	0	1	0	0	0	0	0	0	0	0	0	0	0	0	0	0	0	0	0	0	0	0	1	0	0
Nymphalidae	Satyrinae	Satyrini	Karanasa moorei	(Evans, 1912)	0	0	0	0	0	0	0	0	0	0	0	0	0	0	0	0	0	1	0	0	0	0	0	0	0	0	0	0	0	0	0	0	0	0	0	0	0	0	1	0	0
Nymphalidae	Satyrinae	Satyrini	Karanasa leechi	(Grum-Grshimailo, 1890)	0	0	0	0	0	0	0	0	0	0	0	0	0	0	0	0	0	1	0	0	0	0	0	0	0	0	0	0	0	0	0	0	0	0	0	0	0	0	1	0	0
Nymphalidae	Satyrinae	Satyrini	Karanasa pupilata	Tytler, 1926	0	0	0	0	0	0	0	0	0	0	0	0	0	0	0	0	0	1	0	0	0	0	0	0	0	0	0	0	0	0	0	0	0	0	0	0	0	0	1	0	0
Nymphalidae	Satyrinae	Satyrini	Karanasa rohtanga	Avinoff & Sweadner, 1951	0	0	0	0	0	0	0	0	0	0	0	0	1	0	0	0	0	0	0	0	0	0	0	0	0	0	0	0	0	0	0	0	0	0	0	0	0	0	1	0	0
Nymphalidae	Satyrinae	Satyrini	Satyrus alaica	Staudinger, 1886	0	0	0	0	0	0	0	0	0	0	0	0	0	0	0	0	0	1	0	0	0	0	0	0	0	0	0	0	0	0	0	0	0	0	0	0	0	0	1	0	0
Nymphalidae	Satyrinae	Satyrini	Satyrus pimpla	C. & R. Felder, [1867]	0	0	0	0	0	0	0	0	0	0	0	0	0	0	0	0	0	1	0	0	0	0	0	0	0	0	0	0	0	0	0	0	0	0	0	0	0	0	1	0	0
nymphalidae	Satyrinae	Satyrini	Aulocera brahminoides	Moore, [1896]	0	0	1	0	0	0	0	0	0	0	0	0	0	0	0	0	0	0	0	0	0	0	0	0	0	0	0	0	0	1	0	0	0	0	0	0	0	0	1	0	0
Nymphalidae	Satyrinae	Satyrini	Aulocera brahminus	(Blanchard, 1853)	0	0	0	0	0	0	0	0	0	0	0	0	1	1	0	0	0	1	0	0	0	0	0	0	0	0	0	0	0	0	0	0	0	0	1	0	0	0	1	0	0
Nymphalidae	Satyrinae	Satyrini	Aulocera loha	Doherty, 1886	0	0	1	0	0	0	0	0	0	0	0	0	0	0	0	0	0	0	0	0	0	1	0	0	1	0	0	0	0	1	0	0	0	0	1	1	0	0	1	0	0
Nymphalidae	Satyrinae	Satyrini	Aulocera padma	(Kollar, [1844])	0	0	1	0	0	0	0	0	0	0	0	0	1	1	0	0	0	1	0	0	0	0	0	0	0	0	0	0	0	1	0	0	0	0	1	0	0	0	1	0	0
Nymphalidae	Satyrinae	Satyrini	Aulocera saraswati	(Kollar, [1844])	0	0	1	0	0	0	0	0	0	0	0	0	1	1	0	0	0	0	0	0	0	0	0	0	0	0	0	0	0	1	0	0	0	0	1	0	0	0	1	0	0
Nymphalidae	Satyrinae	Satyrini	Aulocera swaha	(Kollar, [1844])	0	0	1	0	0	0	0	0	0	0	0	0	1	1	0	0	0	1	0	0	0	0	0	0	0	0	0	0	0	1	0	0	0	0	1	1	0	0	1	0	0
Nymphalidae	Satyrinae	Satyrini	Hipparchia parisatis	(Kollar, [1849])	0	0	0	0	0	0	0	0	0	0	0	0	1	1	0	0	0	1	0	0	0	0	0	0	0	0	0	0	0	0	0	0	0	0	1	0	0	0	1	0	0
Nymphalidae	Satyrinae	Satyrini	Chazara enervata	(Alphéraky, 1882)	0	0	0	0	0	0	0	0	0	0	0	0	0	0	0	0	0	1	0	0	0	0	0	0	0	0	0	0	0	0	0	0	0	0	0	0	0	0	1	0	0
Nymphalidae	Satyrinae	Satyrini	Chazara heydenreichi	Lederer, 1853)	0	0	0	0	0	0	0	0	0	0	0	0	0	0	0	0	0	1	0	0	0	0	0	0	0	0	0	0	0	0	0	0	0	0	0	0	0	0	1	0	0
Nymphalidae	Satyrinae	Satyrini	Pseudochazara baldiva	(Moore, 1865)	0	0	0	0	0	0	0	0	0	0	0	0	1	0	0	0	0	1	0	0	0	0	0	0	0	0	0	0	0	0	0	0	0	0	0	0	0	0	1	0	0
Nymphalidae	Satyrinae	Satyrini	Pseudochazara droshica	(Tytler, 1926)	0	0	0	0	0	0	0	0	0	0	0	0	0	0	0	0	0	1	0	0	0	0	0	0	0	0	0	0	0	0	0	0	0	0	0	0	0	0	1	0	0
Nymphalidae	Satyrinae	Satyrini	Pseudochazara lehana	(Moore, 1878)	0	0	0	0	0	0	0	0	0	0	0	0	0	0	0	0	0	1	0	0	0	0	0	0	0	0	0	0	0	0	0	0	0	0	0	0	0	0	1	0	0
Nymphalidae	Satyrinae	Satyrini	Kanetisa digna	(Marshall, 1883)	0	0	0	0	0	0	0	0	0	0	0	0	0	0	0	0	0	1	0	0	0	0	0	0	0	0	0	0	0	0	0	0	0	0	0	0	0	0	1	0	0
Nymphalidae	Limenitidinae	Neptini	Neptis ananta	Moore, 1858	0	0	1	1	0	0	0	0	0	0	0	0	1	1	0	0	0	0	0	0	0	1	1	0	1	0	0	0	0	1	0	0	0	0	1	1	0	1	0	0	0
Nymphalidae	Limenitidinae	Neptini	Neptis armandia	(Oberthür, 1876)	0	0	1	0	0	0	0	0	0	0	0	0	0	0	0	0	0	0	0	0	0	0	1	0	1	0	0	0	0	1	0	0	0	0	1	1	0	1	0	0	0
Nymphalidae	Limenitidinae	Neptini	Neptis capnodes	Fruhstorfer, 1908	0	0	1	1	0	0	0	0	0	0	0	0	0	0	0	0	0	0	0	0	0	0	1	0	0	0	0	0	0	1	0	0	0	0	0	1	0	1	0	0	0
Nymphalidae	Limenitidinae	Neptini	Neptis cartica	Moore, 1872	0	0	1	1	0	0	0	0	0	0	0	0	0	0	0	0	0	0	0	0	0	1	1	0	1	0	0	0	0	1	0	0	0	0	1	1	0	1	0	0	0
Nymphalidae	Limenitidinae	Neptini	Neptis clinia	Moore, 1872	1	1	1	1	1	0	0	0	1	1	0	0	1	0	1	1	1	0	0	0	1	1	1	1	1	1	0	0	0	1	1	0	1	0	1	1	0	1	0	0	0
Nymphalidae	Limenitidinae	Neptini	Neptis cydippe	Leech, 1890	0	0	0	0	0	0	0	0	0	0	0	0	0	0	0	0	0	0	0	0	0	0	0	0	1	0	0	0	0	0	0	0	0	0	0	0	0	1	0	0	0
Nymphalidae	Limenitidinae	Neptini	Neptis harita	Moore, [1875]	0	0	1	1	0	0	0	0	0	0	0	0	0	0	0	0	0	0	0	0	0	0	1	1	0	0	0	0	0	0	0	0	1	0	0	1	0	1	0	0	0
Nymphalidae	Limenitidinae	Neptini	Neptis hylas	(Linnaeus, 1758)	1	1	1	1	1	1	1	1	0	1	1	1	1	1	1	1	1	0	0	1	1	1	1	1	1	1	1	1	1	1	1	1	1	1	1	1	0	1	0	0	0
Nymphalidae	Limenitidinae	Neptini	Neptis ilira	Kheil, 1884	0	0	0	0	0	0	0	0	0	0	0	0	0	0	0	0	0	0	0	0	0	0	0	1	0	0	0	0	0	0	0	0	0	0	0	0	0	1	0	0	0
Nymphalidae	Limenitidinae	Neptini	Neptis jumbah	Moore, [1858]	1	1	0	1	0	0	1	0	0	1	1	0	0	1	1	1	1	0	0	1	1	1	1	1	0	1	0	0	0	1	1	1	1	0	0	1	0	1	0	0	0
Nymphalidae	Limenitidinae	Neptini	Neptis magadha	C. & R. Felder, [1867]	0	0	1	1	0	0	0	0	0	0	0	0	0	0	0	0	0	0	0	0	0	0	1	0	1	0	0	0	0	0	0	0	1	0	0	1	0	1	0	0	0
Nymphalidae	Limenitidinae	Neptini	Neptis mahendra	Moore, 1872	0	0	1	1	0	0	0	0	0	0	0	0	1	1	0	0	0	0	0	0	0	0	0	0	0	0	0	1	0	1	0	0	0	0	1	1	0	1	0	0	0
Nymphalidae	Limenitidinae	Neptini	Neptis manasa	Moore, [1858]	0	0	1	0	0	0	0	0	0	0	0	0	0	0	0	0	0	0	0	0	0	0	0	0	0	0	0	0	0	1	0	0	0	0	0	1	0	1	0	0	0
Nymphalidae	Limenitidinae	Neptini	Neptis miah	Moore, [1858]	0	0	1	1	0	0	0	0	0	0	0	0	0	0	0	0	0	0	0	0	0	1	1	1	1	0	0	0	0	1	0	0	1	0	1	1	0	1	0	0	0
Nymphalidae	Limenitidinae	Neptini	Neptis namba	Tytler, 1915	0	0	1	1	0	0	0	0	0	0	0	0	0	0	0	0	0	0	0	0	0	1	1	0	1	0	0	0	0	1	0	0	0	0	0	1	0	1	0	0	0
Nymphalidae	Limenitidinae	Neptini	Neptis narayana	Moore, 1858	0	0	1	0	0	0	0	0	0	0	0	0	1	0	0	0	0	0	0	0	0	1	0	0	1	0	0	0	0	1	0	0	0	0	1	1	0	1	0	0	0
Nymphalidae	Limenitidinae	Neptini	Neptis nashona	Swinhoe, 1896	0	0	0	1	0	0	0	0	0	0	0	0	0	0	0	0	0	0	0	0	0	0	1	0	0	0	0	0	0	1	0	0	0	0	0	1	0	1	0	0	0
Nymphalidae	Limenitidinae	Neptini	Neptis nata	Moore, [1858]	1	0	1	1	0	0	0	0	0	1	0	0	1	1	1	1	1	0	0	1	1	1	1	1	1	0	0	0	0	1	1	0	1	0	1	1	0	1	0	0	0
Nymphalidae	Limenitidinae	Neptini	Neptis nemorum	Oberthür, 1906	0	0	0	0	0	0	0	0	0	0	0	0	0	0	0	0	0	0	0	0	0	0	0	0	1	0	0	0	0	0	0	0	0	0	0	0	0	1	0	0	0
Nymphalidae	Limenitidinae	Neptini	Neptis nycteus	de Nicéville, 1890	0	0	1	0	0	0	0	0	0	0	0	0	0	0	0	0	0	0	0	0	0	0	0	0	0	0	0	0	0	1	0	0	0	0	0	1	0	1	0	0	0
Nymphalidae	Limenitidinae	Neptini	Neptis pseudovikasi	(Moore, 1899)	0	0	1	1	0	0	0	0	0	0	0	0	0	0	0	0	0	0	0	0	0	0	1	0	0	0	0	0	0	1	0	0	0	0	1	1	0	1	0	0	0
Nymphalidae	Limenitidinae	Neptini	Neptis radha	Moore, [1858]	0	0	1	1	0	0	0	0	0	0	0	0	0	0	0	0	0	0	0	0	0	0	1	0	1	0	0	0	0	1	0	0	0	0	1	1	0	1	0	0	0
Nymphalidae	Limenitidinae	Neptini	Neptis sankara	(Kollar, [1844])	0	0	1	1	0	0	0	0	0	0	0	0	1	1	0	0	0	0	0	0	0	0	1	0	1	0	0	0	0	1	0	0	0	0	1	1	0	1	0	0	0
Nymphalidae	Limenitidinae	Neptini	Neptis sappho	(Pallas, 1771)	0	1	1	1	0	0	0	0	0	0	0	0	1	1	0	0	0	0	0	0	0	1	1	1	1	1	0	0	0	1	0	0	0	0	1	1	0	1	0	0	0
Nymphalidae	Limenitidinae	Neptini	Neptis soma	Moore, 1858	0	0	1	1	0	0	0	0	0	0	0	0	1	1	0	1	1	0	0	0	0	1	1	1	1	0	0	0	0	1	1	0	1	0	1	1	0	1	0	0	0
Nymphalidae	Limenitidinae	Neptini	Neptis zaida	Doubleday, [1848]	0	0	1	1	0	0	0	0	0	0	0	0	1	1	0	0	0	0	0	0	0	1	0	0	0	0	0	0	0	1	0	0	0	0	1	1	0	1	0	0	0
Nymphalidae	Limenitidinae	Neptini	Phaedyma aspasia	(Leech, 1890)	0	0	1	0	0	0	0	0	0	0	0	0	0	0	0	0	0	0	0	0	0	0	0	0	1	0	0	0	0	0	0	0	0	0	0	0	0	1	0	0	0
Nymphalidae	Limenitidinae	Neptini	Phaedyma columella	(Cramer, [1780])	1	0	1	1	1	0	1	0	0	1	1	0	0	0	1	1	1	0	0	1	1	1	1	0	1	1	0	0	0	1	1	1	1	0	1	1	0	1	0	0	0
Nymphalidae	Limenitidinae	Neptini	Lasippa tiga	(Moore, 1858)	0	0	0	1	0	0	0	0	0	0	0	0	0	0	0	0	0	0	0	0	0	0	1	0	0	0	0	0	0	0	0	0	0	0	0	0	0	1	0	0	0
Nymphalidae	Limenitidinae	Neptini	Lasippa monata	(Weyenbergh, 1874)	1	0	0	0	0	0	0	0	0	0	0	0	0	0	0	0	0	0	0	0	0	0	0	0	0	0	0	0	0	0	0	0	0	0	0	0	0	1	0	0	0
Nymphalidae	Limenitidinae	Neptini	Lasippa viraja	(Moore, 1872)	1	1	1	1	0	0	0	0	0	1	0	0	0	0	0	1	1	0	0	0	1	1	1	0	1	1	0	0	0	1	1	0	0	0	0	1	0	1	0	0	0
Nymphalidae	Limenitidinae	Neptini	Pantoporia assamica	(Moore, 1881)	0	0	1	1	0	0	0	0	0	0	0	0	0	0	0	0	0	0	0	0	0	0	0	0	0	0	0	0	0	0	0	0	0	0	0	0	0	1	0	0	0
Nymphalidae	Limenitidinae	Neptini	Pantoporia aurelia	(Staudinger, 1886)	0	0	0	0	0	0	0	0	0	0	0	0	0	0	0	0	0	0	0	0	0	0	1	0	0	0	0	0	0	0	0	0	0	0	0	0	0	1	0	0	0
Nymphalidae	Limenitidinae	Neptini	Pantoporia bieti	(Oberthür, 1894)	0	0	0	1	0	0	0	0	0	0	0	0	0	0	0	0	0	0	0	0	0	0	0	0	1	0	0	0	0	0	0	0	0	0	0	0	0	1	0	0	0
Nymphalidae	Limenitidinae	Neptini	Pantoporia hordonia	(Stoll, [1790])	1	1	1	1	1	0	1	0	0	1	1	1	1	1	1	1	1	0	0	0	1	1	1	1	1	1	0	0	0	1	1	1	1	1	1	1	0	1	0	0	0
Nymphalidae	Limenitidinae	Neptini	Pantoporia paraka	(Butler, 1879)	0	0	1	1	0	0	0	0	0	0	0	0	0	0	0	0	0	0	0	0	0	1	1	1	1	0	0	0	0	0	0	0	1	0	0	1	0	1	0	0	0
Nymphalidae	Limenitidinae	Neptini	Pantoporia sandaka	(Butler, 1892)	1	0	0	1	0	0	0	0	0	1	0	0	0	0	0	1	1	0	0	0	1	1	1	0	0	1	0	0	0	1	1	0	0	0	1	1	0	1	0	0	0
Nymphalidae	Limenitidinae	Neptini	Lebadea martha	(Fabricius, 1787)	0	0	1	1	0	0	0	0	0	0	0	0	0	0	0	0	0	0	0	0	0	1	1	1	1	0	0	0	0	1	0	0	1	0	0	1	0	1	0	0	0
Nymphalidae	Limenitidinae	Limenitidini	Athyma asura	Moore, [1858]	0	0	1	1	0	0	0	0	0	0	0	0	1	0	0	0	0	0	0	0	0	1	1	0	1	0	0	0	0	1	0	0	1	0	1	1	0	1	0	0	0
Nymphalidae	Limenitidinae	Limenitidini	Athyma cama	Moore, [1858]	0	0	1	1	0	0	0	0	0	0	0	0	1	1	0	0	0	0	0	0	0	1	1	1	1	0	0	0	0	1	0	0	1	0	1	1	0	1	0	0	0
Nymphalidae	Limenitidinae	Limenitidini	Athyma nefte	(Cramer, [1780])	0	1	1	1	1	0	1	0	0	1	0	0	1	0	1	1	1	0	0	0	1	1	1	1	1	1	0	0	0	1	1	0	1	0	1	1	0	1	0	0	0
Nymphalidae	Limenitidinae	Limenitidini	Athyma jina	Moore, [1858]	0	0	1	0	0	0	0	0	0	0	0	0	0	0	0	0	0	0	0	0	0	1	0	0	0	0	0	0	0	1	0	0	0	0	0	1	0	1	0	0	0
Nymphalidae	Limenitidinae	Limenitidini	Athyma kanwa	Moore, 1858	0	0	1	1	0	0	0	0	0	0	0	0	0	0	0	0	0	0	0	0	0	1	1	1	1	0	0	0	0	0	0	0	1	0	0	0	0	1	0	0	0
Nymphalidae	Limenitidinae	Limenitidini	Athyma larymna	(Doubleday, [1848])	0	0	0	1	0	0	0	0	0	0	0	0	0	0	0	0	0	0	0	0	0	1	0	0	0	0	0	0	0	0	0	0	0	0	0	0	0	1	0	0	0
Nymphalidae	Limenitidinae	Limenitidini	Athyma opalina	(Kollar, [1844])	0	0	0	0	0	0	0	0	0	0	0	0	1	1	0	0	0	0	0	0	0	1	1	0	0	0	0	0	0	1	0	0	0	0	1	1	0	1	0	0	0
Nymphalidae	Limenitidinae	Limenitidini	Athyma orientalis	Elwes, 1888	0	0	1	1	0	0	0	0	0	0	0	0	0	0	0	0	0	0	0	0	0	1	1	0	1	0	0	0	0	1	0	0	0	0	1	1	0	1	0	0	0
Nymphalidae	Limenitidinae	Limenitidini	Athyma perius	(Linnaeus, 1758)	0	1	1	1	1	1	1	0	0	1	1	0	1	1	1	1	1	0	0	1	1	1	1	1	1	1	1	1	1	1	1	1	1	0	1	1	0	1	0	0	0
Nymphalidae	Limenitidinae	Limenitidini	Athyma pravara	Moore, [1858]	0	0	1	1	0	0	0	0	0	0	0	0	0	0	0	0	0	0	0	0	0	1	1	1	1	0	0	0	0	1	0	0	0	0	0	1	0	1	0	0	0
Nymphalidae	Limenitidinae	Limenitidini	Athyma punctata	Leech, 1890	0	0	1	0	0	0	0	0	0	0	0	0	0	0	0	0	0	0	0	0	0	0	0	0	0	0	0	0	0	0	0	0	0	0	0	0	0	1	0	0	0
Nymphalidae	Limenitidinae	Limenitidini	Athyma ranga	Moore, [1858]	0	0	1	1	0	0	1	0	0	1	0	0	0	0	1	1	1	0	0	0	1	1	1	0	1	1	0	0	0	1	1	0	1	0	0	1	0	1	0	0	0
Nymphalidae	Limenitidinae	Limenitidini	Athyma reta	Moore, 1858	0	0	0	1	0	0	0	0	0	0	0	0	0	0	0	0	0	0	0	0	0	0	0	0	0	0	0	0	0	0	0	0	0	0	0	0	0	1	0	0	0
Nymphalidae	Limenitidinae	Limenitidini	Athyma rufula	de Nicéville, [1889]	1	0	0	0	0	0	0	0	0	0	0	0	0	0	0	0	0	0	0	0	0	0	0	0	0	0	0	0	0	0	0	0	0	0	0	0	0	1	0	0	1
Nymphalidae	Limenitidinae	Limenitidini	Athyma selenophora	(Kollar, [1844])	0	1	1	1	1	0	1	0	0	1	0	0	1	0	1	1	1	0	0	1	1	1	1	1	1	1	0	0	0	1	1	1	1	1	1	1	0	1	0	0	0
Nymphalidae	Limenitidinae	Limenitidini	Athyma whitei	(Tytler, 1940)	0	0	1	1	0	0	0	0	0	0	0	0	0	0	0	0	0	0	0	0	0	0	1	1	0	0	0	0	0	0	0	0	0	0	0	0	0	1	0	0	0
Nymphalidae	Limenitidinae	Limenitidini	Athyma zeroca	Moore, 1872	0	0	1	1	0	0	0	0	0	0	0	0	0	0	0	0	0	0	0	0	0	1	1	1	1	0	0	0	0	1	0	0	0	0	1	1	0	1	0	0	0
Nymphalidae	Limenitidinae	Limenitidini	Limenitis hydaspes	Moore, 1874	0	0	0	0	0	0	0	0	0	0	0	0	0	1	0	0	0	1	0	0	0	0	0	0	0	0	0	0	0	0	0	0	0	0	0	0	0	0	1	0	0
Nymphalidae	Limenitidinae	Limenitidini	Limenitis ligyes	Hewitson, 1864	0	0	0	0	0	0	0	0	0	0	0	0	1	1	0	0	0	0	0	0	0	0	0	0	0	0	0	0	0	0	0	0	0	0	1	0	0	1	0	0	0
Nymphalidae	Limenitidinae	Limenitidini	Limenitis rileyi	Tytler, 1940	0	0	1	0	0	0	0	0	0	0	0	0	0	0	0	0	0	0	0	0	0	0	0	0	0	0	0	0	0	0	0	0	0	0	0	0	0	1	0	0	0
Nymphalidae	Limenitidinae	Limenitidini	Limenitis trivena	Moore, 1864	0	0	0	0	0	0	0	0	0	0	0	0	1	1	0	0	0	0	0	0	0	0	0	0	0	0	0	0	0	0	0	0	0	0	1	0	0	1	0	0	0
Nymphalidae	Limenitidinae	Limenitidini	Moduza procris	(Cramer, [1777])	1	1	1	1	1	1	1	1	0	1	1	0	1	1	1	1	1	0	0	1	1	1	1	1	1	1	0	1	0	1	1	1	1	1	1	1	0	1	0	0	0
Nymphalidae	Limenitidinae	Limenitidini	Parasarpa dudu	(Westwood, 1850)	0	0	1	0	0	0	0	0	0	0	0	0	0	0	0	0	0	0	0	0	0	1	1	0	1	0	0	0	0	1	0	0	0	0	0	1	0	1	0	0	0
Nymphalidae	Limenitidinae	Limenitidini	Parasarpa zayla	(Doubleday, [1848])	0	0	1	0	0	0	0	0	0	0	0	0	0	0	0	0	0	0	0	0	0	1	1	0	1	0	0	0	0	1	0	0	0	0	0	1	0	1	0	0	0
Nymphalidae	Limenitidinae	Limenitidini	Sumalia daraxa	(Doubleday, [1848])	0	0	1	1	0	0	0	0	0	0	0	0	0	0	0	0	0	0	0	0	0	1	1	0	1	0	0	0	0	1	0	0	1	0	1	1	0	1	0	0	0
Nymphalidae	Limenitidinae	Limenitidini	Sumalia zulema	(Doubleday, [1848])	0	0	1	0	0	0	0	0	0	0	0	0	0	0	0	0	0	0	0	0	0	0	1	0	0	0	0	0	0	1	0	0	0	0	0	1	0	1	0	0	0
Nymphalidae	Limenitidinae	Limenitidini	Auzakia danava	(Moore, [1858])	0	0	1	1	0	0	0	0	0	0	0	0	1	1	0	0	0	0	0	0	0	1	1	1	1	0	0	0	0	1	0	0	0	0	1	1	0	1	0	0	0
Nymphalidae	Limenitidinae	Limenitidini	Neurosigma siva	(Westwood, [1850])	0	0	1	1	0	0	0	0	0	0	0	0	0	0	0	0	0	0	0	0	0	0	1	0	1	0	0	0	0	1	0	0	0	0	0	1	0	1	0	0	0
Nymphalidae	Limenitidinae	Cymothoini	Bhagadatta austenia	(Moore, 1872)	0	0	1	1	0	0	0	0	0	0	0	0	0	0	0	0	0	0	0	0	0	1	1	0	1	0	0	0	0	0	0	0	0	0	0	0	0	1	0	0	0
Nymphalidae	Limenitidinae	Parthenini	Parthenos sylvia	(Cramer, [1776])	1	0	1	1	0	0	0	0	0	1	0	0	0	0	0	1	1	0	0	0	1	1	1	1	1	0	0	0	0	0	1	0	1	0	0	0	0	1	0	0	0
Nymphalidae	Limenitidinae	Adoliadini	Abrota ganga	Moore, [1858]	0	0	1	0	1	0	0	0	0	0	0	0	0	0	0	0	0	0	0	0	0	0	1	0	1	0	0	0	0	1	0	0	0	0	0	1	0	1	0	0	0
Nymphalidae	Limenitidinae	Adoliadini	Tanaecia cibaritis	(Hewitson, 1874)	1	0	0	0	0	0	0	0	0	0	0	0	0	0	0	0	0	0	0	0	0	0	0	0	0	0	0	0	0	0	0	0	0	0	0	0	0	1	0	0	1
Nymphalidae	Limenitidinae	Adoliadini	Tanaecia cocytus	(Fabricius, 1787)	0	0	0	0	0	0	0	0	0	0	0	0	0	0	0	0	0	0	0	0	0	1	0	1	0	0	0	0	0	0	0	0	0	0	0	0	0	1	0	0	0
Nymphalidae	Limenitidinae	Adoliadini	Tanaecia jahnu	(Moore, [1858])	0	0	1	1	0	0	0	0	0	0	0	0	0	0	0	0	0	0	0	0	0	0	1	1	1	0	0	0	0	1	0	0	1	0	0	1	0	1	0	0	0
Nymphalidae	Limenitidinae	Adoliadini	Tanaecia julii	(Lesson, 1837)	0	0	1	1	0	0	0	0	0	0	0	0	0	0	0	0	0	0	0	0	0	1	1	1	1	0	0	0	0	1	0	0	1	0	1	1	0	1	0	0	0
Nymphalidae	Limenitidinae	Adoliadini	Tanaecia lepidea	(Butler, 1868)	0	1	1	1	1	0	1	0	0	1	0	0	1	0	1	1	1	0	0	1	1	1	1	1	1	1	0	0	0	1	1	0	1	1	1	1	0	1	0	0	0
Nymphalidae	Limenitidinae	Adoliadini	Dophla evelina	(Stoll, [1790])	0	0	1	1	0	0	0	0	0	1	1	0	0	0	0	1	1	0	0	0	1	1	1	1	1	0	0	0	0	1	1	0	1	0	0	0	0	1	0	0	0
Nymphalidae	Limenitidinae	Adoliadini	Bassarona durga	(Moore, [1858])	0	0	1	0	0	0	0	0	0	0	0	0	0	0	0	0	0	0	0	0	0	1	1	0	1	0	0	0	0	1	0	0	0	0	0	1	0	1	0	0	0
Nymphalidae	Limenitidinae	Adoliadini	Bassarona iva	Moore, [1858]	0	0	1	1	0	0	0	0	0	0	0	0	0	0	0	0	0	0	0	0	0	1	0	0	1	0	0	0	0	1	0	0	0	0	0	1	0	1	0	0	0
Nymphalidae	Limenitidinae	Adoliadini	Bassarona recta	(de Nicéville, 1886)	0	0	0	1	0	0	0	0	0	0	0	0	0	0	0	0	0	0	0	0	0	0	1	0	0	0	0	0	0	0	0	0	0	0	0	0	0	1	0	0	0
Nymphalidae	Limenitidinae	Adoliadini	Bassarona teuta	(Doubleday, [1848])	1	0	0	1	0	0	0	0	0	0	0	0	0	0	0	0	0	0	0	0	0	1	1	1	0	0	0	0	0	0	0	0	1	0	0	0	0	1	0	0	0
Nymphalidae	Limenitidinae	Adoliadini	Euthalia aconthea	(Cramer, [1777])	1	1	1	1	1	1	1	1	1	1	1	1	1	1	1	1	1	0	0	1	1	1	1	1	1	1	0	1	1	1	1	1	1	1	1	1	0	1	0	0	0
Nymphalidae	Limenitidinae	Adoliadini	Euthalia alpheda	(Godart, [1824])	0	0	1	1	0	0	0	0	0	0	0	0	0	0	0	0	0	0	0	0	0	1	1	1	1	0	0	0	0	1	0	0	0	0	0	1	0	1	0	0	0
Nymphalidae	Limenitidinae	Adoliadini	Euthalia anosia	(Moore, [1858])	0	0	1	1	0	0	0	0	0	0	0	0	0	0	0	0	0	0	0	0	0	1	1	0	0	0	0	0	0	0	0	0	0	0	0	1	0	1	0	0	0
Nymphalidae	Limenitidinae	Adoliadini	Euthalia confucius	(Westwood, 1850)	0	0	1	0	0	0	0	0	0	0	0	0	0	0	0	0	0	0	0	0	0	0	0	0	0	0	0	0	0	0	0	0	0	0	0	0	0	1	0	0	0
Nymphalidae	Limenitidinae	Adoliadini	Euthalia curvifascia	Tytler, 1915	0	0	0	0	0	0	0	0	0	0	0	0	0	0	0	0	0	0	0	0	0	1	0	0	1	0	0	0	0	0	0	0	0	0	0	0	0	1	0	0	0
Nymphalidae	Limenitidinae	Adoliadini	Euthalia duda	Staudinger, 1886	0	0	1	0	0	0	0	0	0	0	0	0	0	0	0	0	0	0	0	0	0	0	1	0	0	0	0	0	0	1	0	0	0	0	0	1	0	1	0	0	0
Nymphalidae	Limenitidinae	Adoliadini	Euthalia eriphylae	de Nicéville, 1891	0	0	1	0	0	0	0	0	0	0	0	0	0	0	0	0	0	0	0	0	0	0	1	0	1	0	0	0	0	0	0	0	0	0	0	0	0	1	0	0	0
Nymphalidae	Limenitidinae	Adoliadini	Euthalia franciae	(Gray, 1846)	0	0	1	0	0	0	0	0	0	0	0	0	0	0	0	0	0	0	0	0	0	1	1	0	1	0	0	0	0	1	0	0	0	0	0	1	0	1	0	0	0
Nymphalidae	Limenitidinae	Adoliadini	Euthalia lengba	Tytler, 1940	0	0	1	0	0	0	0	0	0	0	0	0	0	0	0	0	0	0	0	0	0	1	0	0	0	0	0	0	0	0	0	0	0	0	0	0	0	1	0	0	1
Nymphalidae	Limenitidinae	Adoliadini	Euthalia lubentina	(Cramer, [1777])	0	1	1	1	1	0	1	0	0	1	1	1	1	0	1	1	1	0	0	1	1	1	1	0	1	1	0	0	0	1	1	1	1	1	1	1	0	1	0	0	0
Nymphalidae	Limenitidinae	Adoliadini	Euthalia malaccana	Fruhstorfer, 1899	0	0	0	1	0	0	0	0	0	0	0	0	0	0	0	0	0	0	0	0	0	0	0	0	0	0	0	0	0	0	0	0	0	0	0	0	0	1	0	0	0
Nymphalidae	Limenitidinae	Adoliadini	Euthalia monina	(Fabricius, 1787)	0	0	1	1	0	0	0	0	0	0	0	0	0	0	0	0	0	0	0	0	0	1	1	1	1	1	0	0	0	1	0	0	1	0	0	1	0	1	0	0	0
Nymphalidae	Limenitidinae	Adoliadini	Euthalia nara	(Moore, 1859)	0	0	1	0	0	0	0	0	0	0	0	0	0	0	0	0	0	0	0	0	0	1	1	0	1	0	0	0	0	1	0	0	0	0	0	1	0	1	0	0	0
Nymphalidae	Limenitidinae	Adoliadini	Euthalia narayana	Grose-Smith & Kirby, 1891	0	0	0	0	0	0	0	0	0	0	0	0	0	0	0	0	0	0	0	0	0	1	0	0	1	0	0	0	0	1	0	0	0	0	0	0	0	1	0	0	0
Nymphalidae	Limenitidinae	Adoliadini	Euthalia patala	(Kollar, [1844])	0	0	0	0	0	0	0	0	0	0	0	0	1	1	0	0	0	0	0	0	0	0	0	0	0	0	0	0	0	0	0	0	0	0	1	0	0	1	0	0	0
Nymphalidae	Limenitidinae	Adoliadini	Euthalia phemius	(Doubleday, [1848])	0	0	1	1	0	0	0	0	0	0	0	0	0	0	0	0	0	0	0	0	0	1	1	1	1	0	0	0	0	1	0	0	1	0	0	1	0	1	0	0	0
Nymphalidae	Limenitidinae	Adoliadini	Euthalia sahadeva	(Moore, 1859)	0	0	1	0	0	0	0	0	0	0	0	0	0	0	0	0	0	0	0	0	0	1	1	0	1	0	0	0	0	1	0	0	0	0	0	1	0	1	0	0	0
Nymphalidae	Limenitidinae	Adoliadini	Euthalia saitaphernes	Fruhstorfer, 1913	0	0	0	0	0	0	0	0	0	0	0	0	0	0	0	0	0	0	0	0	0	0	0	0	1	0	0	0	0	1	0	0	0	0	0	1	0	1	0	0	0
Nymphalidae	Limenitidinae	Adoliadini	Euthalia telchinia	(Ménétriés, 1857)	0	0	1	1	0	0	0	0	0	1	0	0	0	0	0	1	1	0	0	0	0	1	1	0	1	0	0	0	0	1	1	0	0	0	0	1	0	1	0	0	0
Nymphalidae	Limenitidinae	Adoliadini	Euthalia thawgawa	Tytler, 1940	0	0	0	0	0	0	0	0	0	0	0	0	0	0	0	0	0	0	0	0	0	0	0	0	1	0	0	0	0	0	0	0	0	0	0	0	0	1	0	0	0
Nymphalidae	Limenitidinae	Adoliadini	Symphaedra nais	(Forster, 1771)	0	1	0	0	1	1	1	0	0	1	1	1	1	1	1	1	1	0	0	1	1	0	0	0	0	1	1	0	1	1	1	1	0	1	1	1	0	1	0	0	0
Nymphalidae	Limenitidinae	Adoliadini	Lexias cyanipardus	(Butler, [1869])	0	0	1	1	0	0	0	0	0	0	0	0	0	0	0	0	0	0	0	0	0	0	1	0	0	0	0	0	0	0	0	0	0	0	0	0	0	1	0	0	0
Nymphalidae	Limenitidinae	Adoliadini	Lexias dirtea	(Fabricius, 1793)	0	0	1	1	0	0	0	0	0	0	0	0	0	0	0	0	0	0	0	0	0	1	1	1	1	0	0	0	0	1	0	0	1	0	0	1	0	1	0	0	0
Nymphalidae	Limenitidinae	Adoliadini	Lexias pardalis	(Moore, 1878)	0	0	1	1	0	0	0	0	0	0	0	0	0	0	0	0	0	0	0	0	0	1	1	1	0	0	0	0	0	0	0	0	0	0	0	0	0	1	0	0	0
Nymphalidae	Heliconiinae	Argynnini	Argynnis aglaja	(Linnaeus, 1758)	0	0	0	0	0	0	0	0	0	0	0	0	0	1	0	0	0	1	0	0	0	0	0	0	0	0	0	0	0	0	0	0	0	0	0	0	0	0	1	0	0
Nymphalidae	Heliconiinae	Argynnini	Argynnis childreni	Gray, 1831	0	0	1	0	0	0	0	0	0	0	0	0	1	1	0	0	0	0	0	0	0	1	1	0	1	0	0	0	0	1	0	0	0	0	1	1	0	0	1	0	0
Nymphalidae	Heliconiinae	Argynnini	Argynnis clara	Blanchard, [1844]	0	0	0	0	0	0	0	0	0	0	0	0	1	0	0	0	0	0	0	0	0	0	0	0	0	0	0	0	0	1	0	0	0	0	1	0	0	0	1	0	0
Nymphalidae	Heliconiinae	Argynnini	Argynnis hyperbius	(Linnaeus, 1763)	0	0	1	1	1	0	1	0	1	0	1	1	1	1	0	1	1	0	0	1	1	1	1	1	1	1	0	1	1	1	1	0	0	1	1	1	0	1	0	0	0
Nymphalidae	Heliconiinae	Argynnini	Argynnis jainadeva	(Moore, 1864)	0	0	0	0	0	0	0	0	0	0	0	0	1	1	0	0	0	1	0	0	0	0	0	0	0	0	0	0	0	0	0	0	0	0	1	0	0	0	1	0	0
Nymphalidae	Heliconiinae	Argynnini	Argynnis kamala	Moore, 1857	0	0	0	0	0	0	0	0	0	0	0	0	1	1	0	0	0	0	0	0	0	0	0	0	0	0	0	0	0	1	0	0	0	0	1	0	0	0	1	0	0
Nymphalidae	Heliconiinae	Argynnini	Argynnis laodice	(Pallas, 1771)	0	0	0	1	0	0	0	0	0	0	0	0	0	0	0	0	0	0	0	0	0	0	1	0	0	0	0	0	0	0	0	0	0	0	0	0	0	0	1	0	0
Nymphalidae	Heliconiinae	Argynnini	Argynnis pandora	([Schiffermüller], 1775)	0	0	0	0	0	0	0	0	0	0	0	0	0	0	0	0	0	1	0	0	0	0	0	0	0	0	0	0	0	0	0	0	0	0	0	0	0	0	1	0	0
Nymphalidae	Heliconiinae	Argynnini	Argynnis westphali	Gallo & Della Bruna, 2016	0	0	1	0	0	0	0	0	0	0	0	0	0	0	0	0	0	0	0	0	0	0	0	0	0	0	0	0	0	0	0	0	0	0	0	0	0	0	1	0	0
Nymphalidae	Heliconiinae	Argynnini	Issoria altissima	(Elwes, 1882)	0	0	1	0	0	0	0	0	0	0	0	0	0	0	0	0	0	0	0	0	0	0	0	0	0	0	0	0	0	1	0	0	0	0	0	0	0	0	1	0	0
Nymphalidae	Heliconiinae	Argynnini	Issoria gemmata	(Butler, 1881)	0	0	0	0	0	0	0	0	0	0	0	0	0	0	0	0	0	0	0	0	0	0	0	0	0	0	0	0	0	1	0	0	0	0	1	1	0	0	1	0	0
Nymphalidae	Heliconiinae	Argynnini	Issoria issaea	(Doherty, 1886)	0	0	1	0	0	0	0	0	0	0	0	0	1	1	0	0	0	1	0	0	0	0	0	0	0	0	0	0	0	1	0	0	0	0	1	1	0	0	1	0	0
Nymphalidae	Heliconiinae	Argynnini	Issoria mackinnonii	(de Nicéville, 1891)	0	0	0	0	0	0	0	0	0	0	0	0	1	0	0	0	0	0	0	0	0	0	0	0	0	0	0	0	0	0	0	0	0	0	1	0	0	0	1	0	0
Nymphalidae	Heliconiinae	Argynnini	Clossiana erubescens	(Staudinger, 1901)	0	0	0	0	0	0	0	0	0	0	0	0	0	0	0	0	0	1	0	0	0	0	0	0	0	0	0	0	0	0	0	0	0	0	0	0	0	0	1	0	0
Nymphalidae	Heliconiinae	Argynnini	Clossiana jerdoni	(Lang, 1868)	0	0	0	0	0	0	0	0	0	0	0	0	0	1	0	0	0	1	0	0	0	0	0	0	0	0	0	0	0	0	0	0	0	0	0	0	0	0	1	0	0
Nymphalidae	Heliconiinae	Argynnini	Boloria generator	(Staudinger, 1886)	0	0	0	0	0	0	0	0	0	0	0	0	0	0	0	0	0	1	0	0	0	0	0	0	0	0	0	0	0	0	0	0	0	0	0	0	0	0	1	0	0
Nymphalidae	Heliconiinae	Argynnini	Boloria pales	([Denis & Schiffermüller], 1775)	0	0	0	0	0	0	0	0	0	0	0	0	0	0	0	0	0	0	0	0	0	0	0	0	0	0	0	0	0	1	0	0	0	0	0	0	0	0	1	0	0
Nymphalidae	Heliconiinae	Argynnini	Boloria sipora	(Moore, [1875])	0	0	0	0	0	0	0	0	0	0	0	0	1	1	0	0	0	1	0	0	0	0	0	0	0	0	0	0	0	0	0	0	0	0	1	0	0	0	1	0	0
Nymphalidae	Heliconiinae	Vagrantini	Phalanta alcippe	(Stoll, [1782])	1	0	1	1	0	0	1	0	0	1	0	0	1	0	0	1	1	0	0	0	1	0	1	0	0	0	0	0	0	1	1	0	0	0	0	1	0	1	0	0	0
Nymphalidae	Heliconiinae	Vagrantini	Phalanta phalantha	(Drury, [1773])	1	1	1	1	1	1	1	1	1	1	1	1	1	1	1	1	1	0	0	1	1	1	1	1	1	1	1	1	1	1	1	1	1	1	1	1	1	0	0	0	0
Nymphalidae	Heliconiinae	Vagrantini	Cupha erymanthis	(Drury, [1773])	1	1	1	1	1	1	0	0	0	1	0	0	1	0	1	1	1	0	0	0	1	1	1	1	1	1	0	0	0	1	1	0	1	1	1	1	0	1	0	0	0
Nymphalidae	Heliconiinae	Vagrantini	Vagrans egista	(Cramer, [1780])	0	1	1	1	1	1	1	0	0	0	0	0	1	1	1	0	0	0	0	0	0	1	1	1	1	1	0	0	0	1	0	0	1	0	1	1	0	1	0	0	0
Nymphalidae	Heliconiinae	Vagrantini	Vindula erota	(Fabricius, 1793)	1	0	1	1	0	0	0	0	0	1	0	0	0	0	0	1	1	0	0	0	1	1	1	1	1	0	0	0	0	1	1	0	1	0	0	1	0	1	0	0	0
Nymphalidae	Heliconiinae	Vagrantini	Algia fasciata	(C. & R. Felder, 1860)	1	0	0	1	0	0	0	0	0	0	0	0	0	0	0	0	0	0	0	0	0	1	1	0	0	0	0	0	0	0	0	0	0	0	0	1	0	1	0	0	0
Nymphalidae	Heliconiinae	Vagrantini	Cirrochroa aoris	Doubleday, [1847]	0	0	1	1	0	0	0	0	0	0	0	0	0	0	0	0	0	0	0	0	0	1	1	1	1	0	0	0	0	1	0	0	1	0	0	1	0	1	0	0	0
Nymphalidae	Heliconiinae	Vagrantini	Cirrochroa nicobarica	Wood-Mason & de Nicéville, 1881	1	0	0	0	0	0	0	0	0	0	0	0	0	0	0	0	0	0	0	0	0	0	0	0	0	0	0	0	0	0	0	0	0	0	0	0	0	1	0	0	1
Nymphalidae	Heliconiinae	Vagrantini	Cirrochroa thais	(Fabricius, 1787)	0	0	0	0	0	0	0	0	0	1	1	0	0	0	0	1	1	0	0	0	1	0	0	0	0	0	0	0	0	0	1	0	0	0	0	0	0	1	0	0	0
Nymphalidae	Heliconiinae	Vagrantini	Cirrochroa tyche	C. & R. Felder, 1861	1	0	1	1	1	0	0	0	0	0	0	0	0	0	0	0	0	0	0	0	0	1	1	1	1	0	0	0	0	1	0	0	1	1	0	1	0	1	0	0	0
Nymphalidae	Heliconiinae	Acraeini	Acraea issoria	(Hübner, [1819])	0	0	1	1	0	0	0	0	0	0	0	0	1	1	0	0	0	0	0	0	0	1	1	1	1	0	0	0	0	1	0	0	0	0	1	1	0	1	0	0	0
Nymphalidae	Heliconiinae	Acraeini	Acraea terpsicore	(Linnaeus, 1758)	0	1	1	1	1	1	1	1	1	1	1	1	1	1	1	1	1	0	1	1	1	1	1	0	0	1	1	0	1	1	1	1	1	1	1	1	0	1	0	0	0
Nymphalidae	Heliconiinae	Acraeini	Cethosia biblis	(Drury, [1773])	1	0	1	1	0	0	0	0	0	0	0	0	0	0	0	0	0	0	0	0	0	1	1	1	1	0	0	0	0	1	0	0	1	0	0	1	0	1	0	0	0
Nymphalidae	Heliconiinae	Acraeini	Cethosia cyane	(Drury, [1773])	1	1	1	1	1	0	0	0	0	0	0	0	0	0	1	0	0	0	0	0	0	1	1	1	1	1	0	0	0	1	0	0	1	1	1	1	0	1	0	0	0
Nymphalidae	Heliconiinae	Acraeini	Cethosia nietneri	C. & R. Felder, [1867]	0	0	0	0	0	0	0	0	0	1	0	0	0	0	0	1	1	0	0	0	1	0	0	0	0	0	0	0	0	0	1	0	0	0	0	0	0	1	0	0	0
Nymphalidae	Biblidinae	Biblidini	Ariadne ariadne	(Linnaeus, 1763)	0	1	1	1	1	0	1	0	0	1	1	0	1	0	1	1	1	0	0	1	1	1	1	1	1	1	1	1	1	1	1	1	1	0	1	1	0	1	0	0	0
Nymphalidae	Biblidinae	Biblidini	Ariadne merione	(Cramer, [1777])	0	1	1	1	1	1	1	1	1	1	1	1	1	1	1	1	1	0	0	1	1	1	1	1	1	1	1	1	1	1	1	1	1	1	1	1	0	1	0	0	0
Nymphalidae	Biblidinae	Biblidini	Laringa horsfieldii	(Boisduval, 1833)	1	0	0	0	0	0	0	0	0	0	0	0	0	0	0	0	0	0	0	0	0	0	0	0	0	0	0	0	0	0	0	0	0	0	0	0	0	1	0	0	0
Nymphalidae	Biblidinae	Biblidini	Byblia ilithyia	(Drury, [1773])	0	1	0	0	0	0	1	0	0	1	1	0	0	0	0	1	1	0	0	1	1	0	0	0	0	0	0	0	1	0	1	1	0	0	0	0	1	0	0	0	0
Nymphalidae	Apaturinae	Apaturini	Rohana tonkiniana	Fruhstorfer, 1906	0	0	1	0	0	0	0	0	0	0	0	0	0	0	0	0	0	0	0	0	0	0	0	0	0	0	0	0	0	0	0	0	0	0	0	0	0	1	0	0	0
Nymphalidae	Apaturinae	Apaturini	Rohana parisatis	(Westwood, 1850)	0	1	1	1	0	0	0	0	0	1	1	0	0	0	0	1	1	0	0	0	1	1	1	1	1	1	0	0	0	1	1	0	1	0	1	1	0	1	0	0	0
Nymphalidae	Apaturinae	Apaturini	Rohana parvata	(Moore, [1858])	0	0	1	0	0	0	0	0	0	0	0	0	0	0	0	0	0	0	0	0	0	0	1	0	1	0	0	0	0	1	0	0	0	0	0	1	0	1	0	0	0
Nymphalidae	Apaturinae	Apaturini	Eulaceura manipurensis	(Tytler, 1915)	0	0	0	0	0	0	0	0	0	0	0	0	0	0	0	0	0	0	0	0	0	1	0	0	0	0	0	0	0	0	0	0	0	0	0	0	0	1	0	0	0
Nymphalidae	Apaturinae	Apaturini	Chitoria naga	(Tytler, 1915)	0	0	0	0	0	0	0	0	0	0	0	0	0	0	0	0	0	0	0	0	0	0	0	0	1	0	0	0	0	0	0	0	0	0	0	0	0	1	0	0	0
Nymphalidae	Apaturinae	Apaturini	Chitoria sordida	(Moore, [1866])	0	0	1	0	0	0	0	0	0	0	0	0	0	0	0	0	0	0	0	0	0	1	1	0	1	0	0	0	0	1	0	0	0	0	1	1	0	1	0	0	0
Nymphalidae	Apaturinae	Apaturini	Chitoria ulupi	(Doherty, 1889)	0	0	1	1	0	0	0	0	0	0	0	0	0	0	0	0	0	0	0	0	0	1	0	0	1	0	0	0	0	0	0	0	0	0	0	0	0	1	0	0	0
Nymphalidae	Apaturinae	Apaturini	Mimathyma ambica	(Kollar, [1844])	0	0	1	1	0	0	0	0	0	0	0	0	1	1	0	0	0	0	0	0	0	1	1	0	1	0	0	0	0	1	0	0	1	0	1	1	0	1	0	0	0
Nymphalidae	Apaturinae	Apaturini	Mimathyma bhavana	(Moore, 1881)	0	0	0	0	0	0	0	0	0	0	0	0	0	0	0	0	0	0	0	0	0	0	0	0	0	0	0	0	0	0	0	0	0	0	0	1	0	1	0	0	0
Nymphalidae	Apaturinae	Apaturini	Mimathyma chevana	(Moore, [1866])	0	0	1	1	0	0	0	0	0	0	0	0	0	0	0	0	0	0	0	0	0	1	1	1	1	0	0	0	0	1	0	0	1	0	0	1	0	1	0	0	0
Nymphalidae	Apaturinae	Apaturini	Dilipa morgiana	(Westwood, [1850])	0	0	1	0	0	0	0	0	0	0	0	0	1	1	0	0	0	0	0	0	0	1	1	0	1	0	0	0	0	0	0	0	0	0	1	1	0	1	0	0	0
Nymphalidae	Apaturinae	Apaturini	Sephisa chandra	(Moore, [1858])	0	0	1	1	0	0	0	0	0	0	0	0	0	0	0	0	0	0	0	0	0	1	1	0	1	0	0	0	0	1	0	0	0	0	1	1	0	1	0	0	0
Nymphalidae	Apaturinae	Apaturini	Sephisa dichroa	(Kollar, [1844])	0	0	0	0	0	0	0	0	0	0	0	0	1	1	0	0	0	0	0	0	0	0	0	0	0	0	0	0	0	0	0	0	0	0	1	0	0	1	0	0	0
Nymphalidae	Apaturinae	Apaturini	Helcyra hemina	Hewitson, 1864	0	0	0	0	0	0	0	0	0	0	0	0	0	0	0	0	0	0	0	0	0	0	1	0	1	0	0	0	0	1	0	0	0	0	0	1	0	1	0	0	0
Nymphalidae	Apaturinae	Apaturini	Herona marathus	Doubleday, [1848]	1	0	1	1	0	0	0	0	0	0	0	0	0	0	0	0	0	0	0	0	0	1	1	1	1	0	0	0	0	1	0	0	0	0	0	1	0	1	0	0	0
Nymphalidae	Apaturinae	Apaturini	Euripus consimilis	(Westwood, 1850)	1	1	1	1	0	0	1	0	0	1	0	0	0	1	0	1	1	0	0	0	1	0	1	0	0	1	0	0	0	1	1	0	1	0	1	1	0	1	0	0	0
Nymphalidae	Apaturinae	Apaturini	Euripus nyctelius	(Doubleday, 1845)	0	0	1	1	0	0	0	0	0	0	0	0	0	0	0	0	0	0	0	0	0	1	1	1	1	0	0	0	0	1	0	0	1	0	1	1	0	1	0	0	0
Nymphalidae	Apaturinae	Apaturini	Hestina nicevillei	(Moore, [1895])	0	0	0	0	0	0	0	0	0	0	0	0	1	1	0	0	0	0	0	0	0	0	0	0	0	0	0	0	0	0	0	0	0	0	1	0	0	1	0	0	0
Nymphalidae	Apaturinae	Apaturini	Hestina persimilis	(Westwood, [1850])	0	0	1	0	0	0	0	0	0	0	0	0	1	1	0	0	0	0	0	0	0	1	1	0	1	1	0	0	0	1	0	0	0	0	1	1	0	1	0	0	0
Nymphalidae	Apaturinae	Apaturini	Hestinalis nama	(Doubleday, 1844)	0	0	1	1	0	0	0	0	0	0	0	0	1	1	0	0	0	0	0	0	0	1	1	1	1	0	0	0	0	1	0	0	0	0	1	1	0	1	0	0	0
Nymphalidae	Apaturinae	Apaturini	Sasakia funebris	(Leech, 1891)	0	0	1	0	0	0	0	0	0	0	0	0	0	0	0	0	0	0	0	0	0	0	0	0	1	0	0	0	0	0	0	0	0	0	0	0	0	1	0	0	0
Nymphalidae	Cyrestinae	Cyrestini	Cyrestis cocles	(Fabricius, 1787)	1	1	0	0	0	0	0	0	0	0	0	0	0	0	1	0	0	0	0	0	0	1	1	0	0	1	0	0	0	1	0	0	1	0	0	1	0	1	0	0	0
Nymphalidae	Cyrestinae	Cyrestini	Cyrestis tabula	de Nicéville, 1883	1	0	0	0	0	0	0	0	0	0	0	0	0	0	0	0	0	0	0	0	0	0	0	0	0	0	0	0	0	0	0	0	0	0	0	0	0	1	0	0	1
Nymphalidae	Cyrestinae	Cyrestini	Cyrestis thyodamas	Doyère, [1840]	1	1	1	1	1	1	1	0	0	1	1	1	1	1	1	1	1	0	0	1	1	1	1	1	1	1	0	1	0	1	1	0	1	1	1	1	0	1	0	0	0
Nymphalidae	Cyrestinae	Cyrestini	Chersonesia intermedia	Martin, 1895	0	0	1	1	0	0	0	0	0	0	0	0	0	0	0	0	0	0	0	0	0	1	1	1	1	0	0	0	0	0	0	0	1	0	0	0	0	1	0	0	0
Nymphalidae	Cyrestinae	Cyrestini	Chersonesia risa	(Doubleday, [1848])	0	0	1	1	0	0	0	0	0	0	0	0	0	0	0	0	0	0	0	0	0	1	1	1	1	0	0	0	0	1	0	0	1	0	1	1	0	1	0	0	0
Nymphalidae	Pseudergolinae	Pseudergolini	Pseudergolis wedah	(Kollar, [1844])	0	0	1	1	0	0	0	0	0	0	0	0	1	1	0	0	0	0	0	0	0	1	1	1	1	0	0	0	0	1	0	0	1	0	1	1	0	1	0	0	0
Nymphalidae	Pseudergolinae	Pseudergolini	Stibochiona nicea	(Gray, 1846)	0	0	1	1	0	0	0	0	0	0	0	0	1	1	0	0	0	0	0	0	0	1	1	1	1	0	0	0	0	1	0	0	1	0	1	1	0	1	0	0	0
Nymphalidae	Pseudergolinae	Pseudergolini	Dichorragia nesimachus	(Doyère, [1840])	0	0	1	1	0	0	0	0	0	0	0	0	1	0	0	0	0	0	0	0	0	1	1	1	1	0	0	0	0	1	0	0	0	0	1	1	0	1	0	0	0
Nymphalidae	Nymphalinae	Melitaeini	Melitaea arcesia	Bremer, 1861	0	0	0	0	0	0	0	0	0	0	0	0	1	1	0	0	0	1	0	0	0	0	0	0	0	0	0	0	0	1	0	0	0	0	1	0	0	0	1	0	0
Nymphalidae	Nymphalinae	Melitaeini	Melitaea balbina	Tytler, 1926	0	0	0	0	0	0	0	0	0	0	0	0	0	0	0	0	0	1	0	0	0	0	0	0	0	0	0	0	0	0	0	0	0	0	0	0	0	0	1	0	0
Nymphalidae	Nymphalinae	Melitaeini	Melitaea chitralensis	Moore, 1901	0	0	0	0	0	0	0	0	0	0	0	0	0	0	0	0	0	1	0	0	0	0	0	0	0	0	0	0	0	0	0	0	0	0	0	0	0	0	1	0	0
Nymphalidae	Nymphalinae	Melitaeini	Melitaea fergana	Staudinger, 1882	0	0	0	0	0	0	0	0	0	0	0	0	0	0	0	0	0	1	0	0	0	0	0	0	0	0	0	0	0	0	0	0	0	0	0	0	0	0	1	0	0
Nymphalidae	Nymphalinae	Melitaeini	Melitaea nadezhdae	Sheljuzhko, 1912	0	0	0	0	0	0	0	0	0	0	0	0	0	0	0	0	0	1	0	0	0	0	0	0	0	0	0	0	0	0	0	0	0	0	0	0	0	0	1	0	0
Nymphalidae	Nymphalinae	Melitaeini	Melitaea pallas	Staudinger, 1886	0	0	0	0	0	0	0	0	0	0	0	0	0	0	0	0	0	1	0	0	0	0	0	0	0	0	0	0	0	0	0	0	0	0	0	0	0	0	1	0	0
Nymphalidae	Nymphalinae	Melitaeini	Melitaea robertsi	Butler, 1880	0	0	0	0	0	0	0	0	0	0	0	0	0	0	0	0	0	1	0	0	0	0	0	0	0	0	0	0	0	0	0	0	0	0	0	0	0	0	1	0	0
Nymphalidae	Nymphalinae	Melitaeini	Melitaea shandura	Evans, 1924	0	0	0	0	0	0	0	0	0	0	0	0	0	0	0	0	0	1	0	0	0	0	0	0	0	0	0	0	0	0	0	0	0	0	0	0	0	0	1	0	0
Nymphalidae	Nymphalinae	Nymphalini	Symbrenthia brabira	Moore, 1872	0	0	0	0	0	0	0	0	0	0	0	0	1	1	0	0	0	0	0	0	0	0	0	0	0	0	0	0	0	1	0	0	0	0	1	1	0	1	0	0	0
Nymphalidae	Nymphalinae	Nymphalini	Symbrenthia doni	Tytler, 1940	0	0	0	0	0	0	0	0	0	0	0	0	0	0	0	0	0	0	0	0	0	0	0	0	1	0	0	0	0	0	0	0	0	0	0	0	0	1	0	0	0
Nymphalidae	Nymphalinae	Nymphalini	Symbrenthia hypselis	(Godart, [1824])	0	0	1	1	0	0	0	0	0	0	0	0	0	0	0	0	0	0	0	0	0	1	1	0	1	0	0	0	0	1	0	0	1	0	1	1	0	1	0	0	0
Nymphalidae	Nymphalinae	Nymphalini	Symbrenthia lilaea	(Hewitson, 1864)	0	1	1	1	0	1	0	0	0	0	0	0	1	1	0	1	0	0	0	0	0	1	1	1	1	1	0	1	0	1	0	1	1	0	1	1	0	1	0	0	0
Nymphalidae	Nymphalinae	Nymphalini	Symbrenthia niphanda	Moore, 1872	0	0	1	1	0	0	0	0	0	0	0	0	1	1	0	0	0	0	0	0	0	0	0	0	1	0	0	0	0	1	0	0	0	0	1	1	0	1	0	0	0
Nymphalidae	Nymphalinae	Nymphalini	Symbrenthia silana	de Nicéville, 1885	0	0	1	1	0	0	0	0	0	0	0	0	0	0	0	0	0	0	0	0	0	1	1	0	1	0	0	0	0	1	0	0	0	0	0	1	0	1	0	0	0
Nymphalidae	Nymphalinae	Nymphalini	Araschnia dohertyi	Moore, [1899]	0	0	0	0	0	0	0	0	0	0	0	0	0	0	0	0	0	0	0	0	0	1	0	0	1	0	0	0	0	0	0	0	0	0	0	0	0	1	0	0	0
Nymphalidae	Nymphalinae	Nymphalini	Nymphalis antiopa	(Linnaeus, 1758)	0	0	0	0	0	0	0	0	0	0	0	0	0	0	0	0	0	0	0	0	0	0	0	0	0	0	0	0	0	1	0	0	0	0	0	0	0	0	1	0	0
Nymphalidae	Nymphalinae	Nymphalini	Nymphalis l-album	(Esper, 1781)	0	0	0	0	0	0	0	0	0	0	0	0	0	1	0	0	0	1	0	0	0	0	0	0	0	0	0	0	0	0	0	0	0	0	0	0	0	0	1	0	0
Nymphalidae	Nymphalinae	Nymphalini	Nymphalis polychloros	(Linnaeus, 1758)	0	0	0	0	0	0	0	0	0	0	0	0	0	1	0	0	0	0	0	0	0	0	0	0	0	0	0	0	0	0	0	0	0	0	0	0	0	0	1	0	0
Nymphalidae	Nymphalinae	Nymphalini	Nymphalis xanthomelas	(Esper, 1781)	0	0	0	0	0	0	0	0	0	0	0	0	1	1	0	0	0	1	0	0	0	0	0	0	0	0	0	0	0	0	0	0	0	0	1	0	0	0	1	0	0
Nymphalidae	Nymphalinae	Nymphalini	Aglais caschmirensis	(Kollar, [1844])	0	0	1	1	0	0	0	0	1	0	0	0	1	1	0	0	0	1	0	0	0	1	1	0	1	0	0	0	0	1	0	0	0	0	1	1	0	0	1	0	0
Nymphalidae	Nymphalinae	Nymphalini	Aglais ladakensis	(Moore, 1878)	0	0	0	0	0	0	0	0	0	0	0	0	1	0	0	0	0	1	0	0	0	0	0	0	0	0	0	0	0	1	0	0	0	0	1	0	0	0	1	0	0
Nymphalidae	Nymphalinae	Nymphalini	Aglais rizana	(Moore, 1872)	0	0	0	0	0	0	0	0	0	0	0	0	1	1	0	0	0	1	0	0	0	0	0	0	0	0	0	0	0	1	0	0	0	0	1	0	0	0	1	0	0
Nymphalidae	Nymphalinae	Nymphalini	Kaniska canace	(Linnaeus, 1763)	0	0	1	1	1	0	0	0	0	0	0	0	1	1	0	1	1	0	0	0	0	1	1	0	1	0	0	1	1	1	1	0	1	0	1	1	0	1	0	0	0
Nymphalidae	Nymphalinae	Nymphalini	Polygonia c-album	(Linnaeus, 1758)	0	0	1	0	0	0	0	0	0	0	0	0	1	1	0	0	0	1	0	0	0	0	0	0	0	0	0	0	0	1	0	0	0	0	1	1	0	0	1	0	0
Nymphalidae	Nymphalinae	Nymphalini	Polygonia undina	(Grum-Grshimailo, 1890)	0	0	0	0	0	0	0	0	0	0	0	0	0	1	0	0	0	1	0	0	0	0	0	0	0	0	0	0	0	0	0	0	0	0	0	0	0	0	1	0	0
Nymphalidae	Nymphalinae	Nymphalini	Vanessa cardui	(Linnaeus, 1758)	1	1	1	1	1	1	1	0	1	1	1	1	1	1	1	1	1	1	1	1	1	1	1	0	1	1	0	1	1	1	1	1	0	1	1	1	0	0	0	1	0
Nymphalidae	Nymphalinae	Nymphalini	Vanessa indica	(Herbst, 1794)	0	1	1	1	0	1	0	0	0	0	1	0	1	1	0	1	1	1	0	0	1	1	1	1	1	0	0	1	1	1	1	1	0	0	1	1	0	0	1	0	0
Nymphalidae	Nymphalinae	Junoniini	Junonia almana	(Linnaeus, 1758)	1	1	1	1	1	1	1	1	1	1	1	1	1	1	1	1	1	0	0	1	1	1	1	1	1	1	1	1	1	1	1	1	1	1	1	1	0	1	0	0	0
Nymphalidae	Nymphalinae	Junoniini	Junonia atlites	(Linnaeus, 1763)	1	1	1	1	1	0	1	0	1	1	1	1	1	1	1	1	1	0	0	1	1	1	1	1	1	1	0	1	1	1	1	1	1	1	1	1	0	1	0	0	0
Nymphalidae	Nymphalinae	Junoniini	Junonia hierta	(Fabricius, 1798)	1	1	1	1	1	1	1	0	1	1	1	1	1	1	1	1	1	0	0	1	1	1	1	1	1	1	1	1	1	1	1	1	1	1	1	1	1	0	0	0	0
Nymphalidae	Nymphalinae	Junoniini	Junonia iphita	(Cramer, [1779])	0	1	1	1	1	1	1	1	1	1	1	1	1	1	1	1	1	0	0	1	1	1	1	1	1	1	1	1	1	1	1	1	1	1	1	1	0	1	0	0	0
Nymphalidae	Nymphalinae	Junoniini	Junonia lemonias	(Linnaeus, 1758)	1	1	1	1	1	1	1	0	1	1	1	1	1	1	1	1	1	0	0	1	1	1	1	1	1	1	1	1	1	1	1	1	1	1	1	1	0	1	0	0	0
Nymphalidae	Nymphalinae	Junoniini	Junonia orithya	(Linnaeus, 1758)	1	1	1	1	1	1	1	0	1	1	1	1	1	1	1	1	1	0	0	1	1	1	1	0	1	1	0	1	1	1	1	1	1	1	1	1	1	0	0	0	0
Nymphalidae	Nymphalinae	Junoniini	Hypolimnas anomala	(Wallace, 1869)	1	0	0	0	0	0	0	0	0	0	0	0	0	0	0	0	0	0	0	0	0	0	0	0	0	0	0	0	0	0	0	0	0	0	0	0	0	1	0	0	0
Nymphalidae	Nymphalinae	Junoniini	Hypolimnas bolina	(Linnaeus, 1758)	1	1	1	1	1	1	1	1	1	1	1	1	1	1	1	1	1	0	1	1	1	1	1	1	1	1	1	1	1	1	1	1	1	1	1	1	1	0	0	0	0
Nymphalidae	Nymphalinae	Junoniini	Hypolimnas misippus	(Linnaeus, 1764)	1	1	1	1	1	1	1	1	1	1	1	1	1	1	1	1	1	0	0	1	1	1	1	1	0	1	1	1	1	1	1	1	1	1	1	1	0	0	0	1	0
Nymphalidae	Nymphalinae	Junoniini	Yoma sabina	(Cramer, [1780])	1	0	0	0	0	0	0	0	0	0	0	0	0	0	0	0	0	0	0	0	0	0	0	0	0	0	0	0	0	0	0	0	0	0	0	0	0	1	0	0	0
Nymphalidae	Nymphalinae	Kallimini	Kallima albofasciata	Moore, 1877	1	0	0	0	0	0	0	0	0	0	0	0	0	0	0	0	0	0	0	0	0	0	0	0	0	0	0	0	0	0	0	0	0	0	0	0	0	1	0	0	1
Nymphalidae	Nymphalinae	Kallimini	Kallima horsfieldi	(Kollar, [1844])	0	0	0	0	0	0	0	0	0	1	1	0	0	0	0	1	1	0	0	0	1	0	0	0	0	0	0	0	0	0	1	0	0	0	0	0	0	1	0	0	1
Nymphalidae	Nymphalinae	Kallimini	Kallima inachus	(Doyère, [1840])	0	1	1	1	1	1	1	0	0	0	1	1	1	1	1	0	0	0	0	1	1	1	1	1	1	1	0	1	0	1	0	0	1	0	1	1	0	1	0	0	0
Nymphalidae	Nymphalinae	Kallimini	Kallima knyvetti	de Nicéville, 1886	0	0	1	1	0	0	0	0	0	0	0	0	0	0	0	0	0	0	0	0	0	1	0	0	1	0	0	0	0	1	0	0	0	0	0	1	0	1	0	0	0
Nymphalidae	Nymphalinae	Kallimini	Doleschallia bisaltide	(Cramer, [1777])	1	0	1	1	0	0	0	0	0	1	0	0	0	0	0	1	1	0	0	0	1	1	1	1	1	0	0	0	0	1	1	0	1	0	0	1	0	1	0	0	0
Nymphalidae	Nymphalinae	Rhinopalpini	Rhinopalpa polynice	(Cramer, [1779])	0	0	1	1	0	0	0	0	0	0	0	0	0	0	0	0	0	0	0	0	0	1	1	1	1	0	0	0	0	0	0	0	0	0	0	0	0	1	0	0	0
Nymphalidae	Libytheinae		Libythea lepita	Moore, [1858]	0	0	1	1	0	0	0	0	0	1	1	0	1	1	0	1	1	0	0	0	1	1	1	0	1	1	0	0	0	1	1	0	0	0	1	1	0	1	0	0	0
Nymphalidae	Libytheinae		Libythea myrrha	Godart, 1819	0	1	1	1	1	1	0	0	0	1	1	0	1	1	0	1	1	0	0	0	1	1	1	1	1	0	0	1	0	1	1	0	1	1	1	1	0	1	0	0	0
Nymphalidae	Libytheinae		Libythea narina	Godart, 1819	0	0	0	1	0	0	0	0	0	0	0	0	0	0	0	0	0	0	0	0	0	0	1	0	0	0	0	0	0	0	0	0	0	0	0	0	0	1	0	0	0
					242	229	745	686	174	100	203	37	106	275	200	118	386	315	162	328	330	180	15	184	284	730	712	276	643	246	62	129	124	729	329	151	349	153	518	731	23	1143	206	7	74
