# Supplementary material for: Geography of Indian Butterflies: Patterns Revealed by Checklists of Federal States
Source: Insects. 2023 Jun 13;14(6):549. doi: 10.3390/insects14060549 (PMC10299651; doi:10.3390/insects14060549)
Supplement: Supplementary file 1 [file insects-14-00549-s001.zip › Sup T2.xlsx]

## Sheet: Indian states data-appendix 2
	Geography							Climate																								Land covers							Socioeconomics						Dependent variables
variable	Area	Longitude	Latitude	Minimum Altitude	Maximum Altitude	Mean Altitude	Altitude difference	Precipitation/Temperature ratio (bio12/bio1)	Annual mean Temperature	Mean Diurnal Range (Mean of monthly (max temp - min temp))	Isothermality (bio2/bio7) (×100)	Temperature Seasonality (standard deviation ×100)	Max Temperature of Warmest Month	Min Temperature of Coldest Month	Temperature Annual Range (bio5-bio6)	Mean Temperature of Wettest Quarter	Mean Temperature of Driest Quarter	Mean Temperature of Warmest Quarter	Mean Temperature of Coldest Quarter	Annual Precipitation	Precipitation of Wettest Month	Precipitation of Driest Month	Precipitation Seasonality (Coefficient of Variation)	Precipitation of Wettest Quarter	Precipitation of Driest Quarter	Precipitation of Warmest Quarter	Precipitation of Coldest Quarter	Clim1	Clim2	Clim3	Clim4	Very Dense Forest	Moderately Dense Forest	Open Forest	Scrub	Non Forest	Scattered tree cover	Landcover diversity	Population density	Urban population	Rural population	Literacy rate	Gross domestic product per Capita	Total Livestock	Butterfly richness	Endemic species	Oriental elements	Afrotropical elements	Palearctic elements
unit	sq. km.	Decimal degree	Decimal degree	meter	meter	meter	meter		0.1°C			0.1°C	0.1°C	0.1°C	0.1°C	0.1°C	0.1°C	0.1°C	0.1°C	mm	mm	mm	mm	mm	mm	mm	mm					sq. km.	sq. km.	sq. km.	sq. km.	sq. km.	sq. km.		per sq. km.	%	%	%	USD	million
source	FSI 2021							this paper	WorldClim	WorldClim	WorldClim	WorldClim	WorldClim	WorldClim	WorldClim	WorldClim	WorldClim	WorldClim	WorldClim	WorldClim	WorldClim	WorldClim	WorldClim	WorldClim	WorldClim	WorldClim	WorldClim	PCA axis from	Suppl. Material 1	Suppl. Material 1	Suppl. Material 1	FSI 2021	FSI 2021	FSI 2021	FSI 2021	FSI 2021	FSI 2021	Simpson's index from VDF, MDF, OF, Scrub, NonFor, TreeOut	FSI 2021	FSI 2021	FSI 2021	RBI 2020-21	RBI 2019-20	FSI 2021	this paper	this paper	this paper	this paper	this paper
State / Abbreviation	Area	Long	Lat	minAlt	maxAlt	meanAlt	AltDiff	PdT	bio1	bio2	bio3	bio4	bio5	bio6	bio7	bio8	bio9	bio10	bio11	bio12	bio13	bio14	bio15	bio16	bio17	bio18	bio19	Clim1	Clim2	Clim3	Clim4	VDF	MDF	OF	Scrub	NonFor	TreeOut	LanCovDiv	HumPopDens	UrPop	RuPop	LitRate	GDPpercap	Livestock	Butts	Ende	Orient	Afro	Palear
Andaman & Nicobar	8249	92.829	12.6026	31.2956	141.129	76.161	109.833	10.4668	266.761	54.8473	61.8761	631.908	315.862	227.729	88.1326	265.89	265.89	274.934	259.579	2792.13	461.951	21.9107	67.5706	1254.21	108.726	793.303	343.755	2.4564	-0.0918	2.1181	-0.9015	5677.98	683.07	382.97	1.13	1504	23	1.04199	46	37.7	62.3	86.63	2856.4	0.15	242	13	229	6	0
Andhra Pradesh	162968	79.9644	15.755	3.7721	1221.63	284.213	1217.86	3.16748	274.386	99.154	48.8306	2829.84	377.152	176.188	200.964	274.167	251.485	310.887	235.908	869.112	196.701	1.9351	90.3302	487.717	11.629	163.974	87.1965	-0.3497	-0.7516	-1.1024	-0.8917	1994.28	13928.8	13861.3	8276.09	124908	4679	1.57207	308	29.58	70.42	67.02	2201	56.1	229	3	204	17	1
Arunachal Pradesh	83743	94.674	28.0356	106.472	4163.33	2068.16	4056.86	12.8351	144.55	111.192	44.2771	4808.29	246.468	-1.41468	247.882	199.858	85.215	200.068	77.5994	1855.32	389.156	8.87486	89.8686	1076.19	42.2891	1052.09	53.7553	-0.1404	1.4728	0.2138	-0.4256	21058.4	30175.6	15196.7	796.98	16515	1001	1.19715	17	22.94	77.06	65.39	2217.48	1.41	745	14	705	8	25
Assam	78438	92.826	26.3553	18.0729	1109.63	190.211	1091.56	10.1173	237.785	97.5248	45.2027	4028.94	315.873	102.289	213.584	275.828	180.161	279.379	177.239	2405.75	491.615	10.8977	83.3699	1307.48	53.8734	1135	59.3995	0.3962	1.5705	-0.2906	-0.6969	3016.67	9991.02	15303.8	227.94	49898	1630	1.4409	398	14.1	85.9	72.19	1133.96	17.23	686	6	665	8	6
Bihar	94163	85.6101	25.6793	31.0037	415.472	85.0299	384.468	4.46171	255.27	114.07	40.346	5093.06	381.041	100.868	280.173	290.478	211.517	308.184	179.795	1138.94	310.266	1.6303	118.42	806.14	21.9482	419.816	26.1609	-0.5972	0.054	-0.158	0.0246	333.42	3285.83	3761.54	235.89	86546	2341	1.80755	1106	11.29	88.71	61.8	588.8	32.93	174	0	154	10	3
Chandigarh	114	76.7805	30.7294	500.995	500.995	500.995	0	4.15458	240.286	133.857	40.2857	6626.86	396.571	68.7143	327.857	290.857	267.143	316	147.143	998.286	284.857	7.57143	114.429	726.571	57.5714	362.143	103.429	-0.8377	-0.2139	0.4373	0.0639	1.36	13.51	8.01	0.38	90.74	15	1.5195	9298	97.25	2.75	86.05	4311.27	0.024	100	0	83	7	4
Chhattisgarh	135192	82.0412	21.2664	134.049	1001.8	431.546	867.746	5.25998	256.237	117.488	40.076	4483.37	405.555	115.227	290.327	265.007	200.349	317.021	197.634	1347.8	405.71	3.07248	127.836	1017.42	17.757	214.008	20.8968	-0.3534	-0.1822	-0.7697	0.6014	7068.21	32278.6	16369.8	615.26	78860	5355	1.3826	189	23.24	76.76	70.28	1372.87	15.04	203	1	181	15	0
Daman and Diu and Dadra and Nagar Haveli	602	73.0713	20.1928	50.3054	50.3054	50.3054	0	8.43833	263.379	99.5517	51.2414	2474.93	346.069	153.862	192.207	272.586	236.517	293.69	226.517	2222.48	908.724	0	152.862	1827.72	0.896552	352.448	1.41379	1.1208	0.017	-1.4654	2.6386	1.4	85.56	140.79	4.85	369.4	32	1.40868	963	58.51	41.49	82.15	3898	0.054	37	0	31	2	0
Delhi	1483	77.1155	28.6434	233.322	233.322	233.322	0	2.40514	251.062	131.778	39.1111	6702.52	405.481	72.321	333.16	299.938	233.21	328.062	155.765	603.84	217.753	2.66667	140.407	496.074	20.642	218.444	27.716	-1.0231	-0.4924	0.7063	0.2176	6.72	56.6	131.68	0.38	1287.62	147	1.63967	11320	97.5	2.5	86.21	4914.89	0.36	106	0	79	17	3
Goa	3702	74.0492	15.3653	95.4881	562.271	275.76	466.783	10.7647	269.398	83.8674	58.4917	1316.69	336.564	194.287	142.276	265.47	262.315	288.348	256.006	2899.99	1040.23	0	138.376	2343.72	1.01657	344.79	37.2983	2.0929	-0.5838	-0.0559	3.9231	537.53	576.49	1130.19	0	1458	244	1.24354	394	62.17	37.83	88.7	5695.3	0.18	275	15	252	16	0
Gujarat	196244	71.5738	22.6974	-32.7442	490.229	86.9558	522.973	2.55704	267.559	130.997	46.8356	4052.2	390.703	113.456	277.247	285.748	242.648	314.825	208.041	684.158	268.739	0.0496484	151.215	579.095	1.53345	137.736	2.41125	-0.7262	-0.6586	-0.4536	0.2476	377.68	5032.19	9516	2828.2	178490	5489	1.78662	308	42.6	57.4	78.03	2794.83	27.12	200	3	168	21	4
Haryana	44212	76.3402	29.1981	190.054	363.433	233.194	173.379	2.28389	248.885	143.784	41.3237	6748.12	408.447	64.7084	343.738	300.437	245.657	326.143	153.504	568.426	180.473	3.02116	127.972	441.346	23.2945	207.919	39.6543	-1.0483	-0.5304	0.7876	0.1341	28	445.38	1130.1	158.93	42450	1425	1.86689	573	34.87	65.13	75.55	3234.98	8.82	118	0	93	15	3
Himachal Pradesh	55673	77.2454	31.9236	265.947	5908.39	2811.64	5642.44	12.9831	84.4276	99.8791	33.9125	6475.1	223.992	-66.3529	290.345	138.064	51.0524	161.857	-3.53637	1096.13	264.388	15.4558	71.4964	625	91.1992	403.368	174.337	-0.8354	0.1605	1.0382	0.1118	3162.99	7100.13	5179.83	321.78	39908	675	1.52611	123	10.03	89.97	82.8	2487.45	4.84	386	1	284	13	82
Jammu and Kashmir	54624	74.8693	33.7067	231.945	5245.41	2313.71	5013.46	8.2779	104.052	99.2616	30.7875	7789.43	261.683	-57.0164	318.7	114.388	66.5473	196.192	-2.06298	861.333	153.01	19.255	53.6767	385.285	87.2805	252.368	180.876	-1.0392	-0.1989	1.4315	0.0827	4155.11	8116.73	9115	284.32	32953	3511	1.36904	290	25.38	74.62	77.3	1586.64	8.32	315	1	217	12	79
Jharkhand	79716	85.5641	23.6561	24.0406	1040.34	370.329	1016.3	4.92159	251.086	116.151	39.795	4846.42	391.666	103.003	288.663	274.097	195.315	308.906	183.389	1235.74	323.736	2.40034	115.213	863.993	25.2709	239.618	33.5898	-0.5194	-0.1711	-0.3914	0.2786	2601.05	9688.91	11431.2	584.2	55411	2867	1.48438	414	24.05	75.95	66.41	1015.57	18.05	162	0	145	10	0
Karnataka	191791	76.1673	14.7102	10.0509	1032.43	609.498	1022.38	4.58385	253.454	107.276	55.1495	2092.01	356.496	162.357	194.14	247.121	246.802	284.169	229.11	1161.79	355.912	0.660585	99.5237	772.102	7.45514	134.818	286.641	0.3977	-1.1471	-1.6527	-0.5981	4532.94	20984.8	13212.2	4610.76	148450	7494	1.57233	319	38.67	61.33	75.37	2915.52	27.7	328	30	303	17	1
Kerala	38852	76.4081	10.4516	0.945732	2251.4	365.801	2250.45	10.8769	258.351	76.56	63.3984	1140.89	322.529	202.254	120.275	250.764	258.814	275.669	246.282	2810.07	721.545	12.3454	90.0589	1680.38	67.6686	396.889	1136.12	2.1641	-1.8553	1.6391	-0.5405	1944.32	9472	9837.17	29.9	17569	2820	1.2897	860	47.7	52.3	94	2898.92	2.73	330	34	306	16	1
Ladakh	168055	76.8006	34.9595	1451.34	6951.43	4730.52	5500.08	-4.04269	-37.7771	110.655	28.27	9355.72	155.575	-228.576	384.151	17.4634	-95.3836	78.8842	-161.28	152.721	27.0831	3.96119	58.0443	66.4879	18.0263	46.1634	31.1234	-1.3188	-0.3794	2.2845	0.749	2.27	512.1	1757.72	278.65	165504	954	1.95911	4.6	29.6	70.4	50.96	2411.54	0.64	180	0	18	2	156
Lakshadweep	30	73.0524	8.28302	0	19	5	19	6.6256	276	54.6667	62.3333	813.667	318.667	231.667	87	271.667	274.333	288	267.667	1828.67	416	11.3333	84	1015	42.6667	349.667	667	2.0855	-1.9265	0.7533	-1.7244	0	16.09	11.01	0	2.9	0.05	1.41064	2015	78.07	21.93	91.85	2411.54	0.049	15	0	9	2	0
Madhya Pradesh	308252	78.289	23.5382	113	1037.52	427.498	924.52	4.15234	252.823	131.195	41.47	5026.43	411.303	97.8726	313.431	267.309	258.517	319.06	186.701	1049.81	340.81	2.45207	138.541	857.198	16.597	119.564	28.8566	-0.6325	-0.4763	-0.3748	0.5715	6664.95	34209	36618.6	5456.55	225302	8054	1.53341	236	27.63	72.37	69.32	1349.34	36.33	184	3	158	18	1
Maharashtra	307713	76.1073	19.4516	0	1071.21	427.941	1071.21	4.60072	261.928	123.849	48.2889	3350.22	393.909	136.799	257.11	261.528	237.344	309.157	219.889	1205.05	390.468	1.73532	120.947	903.209	9.48088	204.362	28.1407	-0.1462	-0.3215	-1.3019	0.4478	8733.75	20589	21475	4247.39	252668	12108	1.63441	365	45.22	54.78	82.34	2640.6	32.48	284	14	256	19	2
Manipur	22327	93.8783	24.734	86.7282	1841.95	963.062	1755.22	9.50864	200.672	101.499	48.1408	3579.01	280.516	71.6269	208.889	234.607	150.016	234.782	146.004	1908.12	416.312	7.6019	84.7712	1075.66	53.1235	1035.59	55.4301	0.2698	1.6278	-0.2256	-0.7766	904.99	6228.49	9464.79	1214.98	4514	169	1.29687	115	29.21	70.79	76.9	1107.11	0.7	730	10	706	8	9
Meghalaya	22429	91.2784	25.5354	47.4173	1775.68	788.449	1728.27	18.2446	214.276	86.1578	44.422	3506.4	285.358	93.6184	191.739	246.483	160.39	247.561	160.39	3909.38	935.564	4.90566	98.1621	2427.74	35.4674	1984.83	35.4674	1.3296	2.3183	0.5293	0.3336	560.16	9159.89	7326.02	662.89	4720	698	1.30057	132	20.07	79.93	74.43	1138.78	1.95	712	5	688	8	9
Mizoram	21081	92.8318	23.307	99.4186	1270.54	599.868	1171.13	10.979	226.054	88.1325	47.3918	2848.99	300.98	116.911	184.069	247.843	181.103	250.509	181.103	2481.86	496.588	7.4972	85.1623	1372.48	45.5989	972.534	45.5989	0.9329	1.5303	-0.36	-0.3466	156.79	5715.24	11948	0.9	3260	444	1.40195	52	52.11	47.89	91.33	2447.21	0.31	276	1	264	5	2
Nagaland	16579	94.4663	26.0622	105.537	2289.84	1093.95	2184.31	9.94763	196.481	103.443	46.7715	4039.37	275.175	56.3155	218.86	238.582	138.556	238.582	136.517	1954.53	393.043	11.2309	83.2169	1082.6	57.6787	1082.6	58.3248	0.1313	1.6035	-0.0774	-0.7954	1272.04	4449.07	6530.03	824.3	3504	365	1.26301	119	28.86	71.14	79.6	1574.43	0.91	643	7	622	6	9
Odisha	155707	84.4299	20.513	1	1004.13	314.152	1003.13	5.39886	259.655	104.447	42.0416	3774.99	378.511	131.671	246.84	270.628	208.861	307.496	207.812	1401.84	351.383	4.49659	106.882	922.565	29.5361	289.435	36.2214	-0.1685	-0.0208	-0.9555	0.124	7212.8	20994.9	23948.2	4923.7	98627	5004	1.4178	270	16.68	83.32	72.89	1442.69	20.73	246	1	227	12	0
Puducherry	490	79.8032	10.9331	7.32679	23.7556	15.5412	16.4288	4.26794	283.875	82	51.0625	2494.12	369.625	210.875	158.75	263	276.125	313.938	249.812	1211.56	321.875	10.625	95.5	744.25	44.4375	152.562	243.438	0.1823	-0.9516	-1.5102	-0.8053	0	17.53	35.77	0	436.7	23	1.73217	2547	68.33	31.37	85.85	2893.55	0.12	62	1	51	6	0
Punjab	50362	75.4155	30.8424	182.573	631.143	247.446	448.57	2.63426	241.618	144.436	40.4951	7088.02	408.391	56.1786	352.212	300.614	205.661	321.788	142.324	636.486	191.731	4.20999	118.786	471.695	35.0139	236.696	60.5468	-1.0378	-0.4603	0.8481	0.1312	10.58	793.11	1042.96	33.89	48481	1138	1.88734	551	37.48	62.52	75.84	2031.31	8.12	129	0	100	14	8
Rajasthan	342239	73.8499	26.5846	22.7967	943.46	280.92	920.663	1.66542	258.861	140.607	41.764	6081.22	412.476	79.5604	332.915	297.461	216.649	329.251	172.212	431.111	154.02	1.08758	142.517	365.314	7.17919	112.729	10.0595	-1.0826	-0.712	0.7199	0.1898	78.15	4368.65	12208.2	4808.51	320775	8733	1.8375	200	24.87	75.13	66.11	1508.77	57.73	124	1	92	19	6
Sikkim	7096	88.4736	27.5704	606.605	5481.97	3005.95	4875.37	19.1301	62.7899	114.88	44.8856	5075.61	166.859	-86.0798	252.939	121.263	4.28723	122.59	-6.09574	1201.18	311.25	3.7766	103.029	771.295	23.984	770.388	29.4601	-0.5815	1.0793	0.7788	0.0949	1101.82	1551.06	688.15	296.44	3459	39	1.29322	86	25.15	74.85	81.42	5269.64	0.29	729	10	663	9	50
Tamil Nadu	130060	78.4076	11.0175	0	1240.98	249.014	1240.98	3.40749	274.489	93.7202	58.078	2049.97	357.332	196.422	160.91	265.577	263.87	299.374	246.293	935.319	212.762	11.078	78.9979	487.277	46.226	165.233	226.011	0.0933	-1.1763	-1.5232	-1.8184	3593.01	11034	11792.2	757.84	102883	4424	1.60079	555	48.4	51.6	80.09	2787.77	22.72	329	34	304	17	1
Telangana	112077	79.0093	17.8007	68.2135	660.148	335.835	591.934	3.41168	273.675	114.891	44.9131	3505.83	406.305	152.54	253.764	271.658	240.187	322.847	228.66	933.692	246.913	2.12093	111.794	643.157	11.8665	169.492	24.2502	-0.4544	-0.5406	-0.9255	-0.1127	1623.9	9118.68	10471.4	2911.37	87952	2848	1.60153	306	38.88	61.12	72.8	3048.12	56.1	151	0	126	17	1
Tripura	10486	91.7407	23.7456	28.5407	192.736	83.8816	164.196	9.19168	249.405	97.5929	46.0619	3390.86	324.76	115.173	209.587	276.43	195.677	277.435	195.677	2292.45	481.747	4.17824	82.8912	1241.37	42.4728	986.396	42.4728	0.5694	1.4532	-0.5019	-0.6464	646.76	5211.76	1863	33.22	2731	228	1.33226	350	26.17	73.83	87.22	1641.8	1.94	349	1	336	7	1
Uttar Pradesh	240928	80.5663	26.9233	62.0711	530.004	152.188	467.933	3.99293	253.568	127.971	39.348	6025.22	407.06	85.6179	321.442	290.815	258.495	321.557	167.762	1012.48	324.227	2.42014	131.644	788.366	24.6229	267.857	41.4609	-0.7727	-0.2841	0.1182	0.3058	2626.61	4029.37	8161.91	563.38	225547	7421	1.82704	829	22.27	77.73	67.68	858.35	68.71	153	0	130	14	2
Uttarakhand	53483	79.2072	30.1565	187.247	6304.3	2298.91	6117.05	11.1258	127.379	105.175	39.0261	5418.65	255.567	-10.4998	266.067	176.731	97.8916	189.758	52.1415	1417.2	376.123	11.7338	96.6823	911.488	94.1463	596.896	156.388	-0.5092	0.5523	0.3796	0.0242	5055.01	12768	6482.07	392.37	28786	1001	1.34859	189	30.23	69.77	78.82	2650.59	4.79	518	4	427	13	71
West Bengal	88752	87.949	23.9042	0	1732.43	89.4767	1732.43	6.53795	257.575	102.817	42.2256	4094.18	359.852	118.835	241.017	285.344	198.936	299.105	196.126	1684.01	395.598	2.58274	101.491	1060.56	28.9713	642.425	31.1487	-0.048	0.6872	-0.6878	-0.216	3036.51	4208.37	9586.99	155.72	71764	2349	1.63441	1028	11.29	88.71	76.26	1478.34	30.35	731	9	695	12	17
Mean	91330.9	81.7413	22.9675	137.912	1687.05	752.679	1549.14	6.92599	223.897	106.816	45.4981	4268.31	337.51	93.3058	244.205	247.658	193.671	273.778	164.379	1477.74	382.174	6.13262	104.325	941.615	36.3097	472.615	124.057	3.1996e-17	5.55556e-06	2.77778e-06	-8.33333e-06	2771.61	8524.71	8531.12	1292.75	70210.7	2659.67	1.51281	1024.32	37.1694	62.8222	77.1553	2411.54	15.723	310.583	6.16667	276.972	11.6111	15.4722
sd	95597.5	7.32119	6.97247	263.09	1932.93	1057.87	1781.91	4.73452	71.8992	21.706	8.23195	2045.55	69.4071	95.2724	74.8792	61.6357	84.4298	60.7287	91.1786	822.245	217.294	5.50286	25.9505	510.033	27.5502	418.338	216.069	1.01418	1.01419	1.01419	1.01419	3983.71	9364.15	7991.45	2047.64	84277.8	3059.24	0.222941	2357.16	21.7731	21.7854	9.34774	1231.91	19.5704	224.368	9.36712	221.143	5.2984	32.7741
Median	55148.5	79.1082	23.8249	56.1883	1034.98	324.993	1009.72	5.32942	253.138	104.811	44.6538	4045.79	356.914	102.646	250.411	266.6	214.083	296.397	182.246	1208.31	346.096	4.06971	100.507	860.595	29.2537	317.113	41.9669	-0.2591	-0.2064	-0.1177	0.0733	1447.97	5463.5	8638.45	309.11	41179	1281.5	1.50194	313.5	29.59	70.41	77.1	2411.54	6.48	244	1	222	12	2.5
Min	30	71.5738	8.28302	-32.7442	19	5	0	-4.04269	-37.7771	54.6667	28.27	631.908	155.575	-228.576	87	17.4634	-95.3836	78.8842	-161.28	152.721	27.0831	0	53.6767	66.4879	0.896552	46.1634	1.41379	-1.3188	-1.9265	-1.6527	-1.8184	0	13.51	8.01	0	2.9	0.05	1.04199	4.6	10.03	2.5	50.96	588.8	0.024	15	0	9	2	0
Max	342239	94.674	34.9595	1451.34	6951.43	4730.52	6117.05	19.1301	283.875	144.436	63.3984	9355.72	412.476	231.667	384.151	300.614	276.125	329.251	267.667	3909.38	1040.23	21.9107	152.862	2427.74	108.726	1984.83	1136.12	2.4564	2.3183	2.2845	3.9231	21058.4	34209	36618.6	8276.09	320775	12108	1.95911	11320	97.5	89.97	94	5695.3	68.71	745	34	706	21	156
Standardized values
State	Area	Long	Lat	minAlt	maxAlt	meanAlt	AltDiff	PdT	bio1	bio2	bio3	bio4	bio5	bio6	bio7	bio8	bio9	bio10	bio11	bio12	bio13	bio14	bio15	bio16	bio17	bio18	bio19	cPCA1	cPCA2	cPCA3	cPCA4	VDF	MDF	OF	Scrub	NonFor	TreeOut	LanCovDiv	HumPopDens	UrPop	RuPop	LitRate	GDPpercap	Livestock	Butts	Ende	Orient	Afro	Palear
Andaman & Nicobar	-0.86908	1.51447	-1.48654	-0.405247	-0.799779	-0.639512	-0.807729	0.747868	0.596172	-2.39421	1.98957	-1.77771	-0.31191	1.41094	-2.08432	0.295804	0.85538	0.0190306	1.04411	1.59853	0.367139	2.86725	-1.41631	0.612886	2.62853	0.766576	1.0168	2.4564	-0.0918	2.1181	-0.9015	0.729562	-0.837411	-1.01961	-0.630786	-0.815241	-0.861871	-2.11187	-0.415043	0.0243675	-0.0239712	1.01358	0.361115	-0.795743	-0.305673	0.729502	-0.216929	-1.05902	-0.472087
Andhra Pradesh	0.749362	-0.242706	-1.03443	-0.509863	-0.240782	-0.44284	-0.185911	-0.793852	0.70223	-0.352986	0.404824	-0.703219	0.571145	0.869947	-0.57747	0.43008	0.684765	0.611058	0.784499	-0.740206	-0.853557	-0.762788	-0.539274	-0.88994	-0.895841	-0.737779	-0.170596	-0.3497	-0.7516	-1.1024	-0.8917	-0.195128	0.577099	0.666982	3.41043	0.649013	0.660077	0.2658	-0.303892	-0.34857	0.348755	-1.08425	-0.170903	2.06317	-0.363613	-0.338062	-0.329978	1.01708	-0.441575
Arunachal Pradesh	-0.0793733	1.76648	0.726872	-0.119501	1.2811	1.24353	1.40732	1.2481	-1.10358	0.201599	-0.148323	0.263981	-1.31172	-0.994207	0.0491171	-0.775528	-1.28457	-1.21376	-0.951749	0.459197	0.0321319	0.49833	-0.55706	0.263848	0.217037	1.38518	-0.325367	-0.1404	1.4728	0.2138	-0.4256	4.59038	2.3121	0.834094	-0.242119	-0.637128	-0.542183	-1.41591	-0.427346	-0.653534	0.653546	-1.25862	-0.157525	-0.73136	1.93617	0.836259	1.93553	-0.681548	0.290711
Assam	-0.134866	1.51406	0.485885	-0.455506	-0.298726	-0.531701	-0.25679	0.67406	0.193164	-0.428043	-0.0358809	-0.117019	-0.31174	0.0942935	-0.408933	0.457029	-0.160013	0.0922288	0.141052	1.12862	0.503653	0.865924	-0.807488	0.717341	0.637518	1.58338	-0.299245	0.3962	1.5705	-0.2906	-0.6969	0.0615143	0.156588	0.847494	-0.52002	-0.241021	-0.336577	-0.322585	-0.265711	-1.05954	1.05932	-0.531174	-1.03707	0.0770056	1.67321	-0.0177927	1.75465	-0.681548	-0.289015
Bihar	0.0296254	0.528437	0.388923	-0.406357	-0.657848	-0.631128	-0.653605	-0.52049	0.436351	0.334186	-0.625867	0.403195	0.627177	0.0793765	0.480349	0.694725	0.211375	0.566553	0.169083	-0.412045	-0.330924	-0.818179	0.543168	-0.26562	-0.521283	-0.126212	-0.453078	-0.5972	0.054	-0.158	0.0246	-0.612041	-0.559461	-0.596836	-0.516137	0.193827	-0.104166	1.32203	0.034651	-1.1886	1.18831	-1.64267	-1.4796	0.879239	-0.608746	-0.658331	-0.556076	-0.304075	-0.380551
Chandigarh	-0.954176	-0.677588	1.11321	1.38007	-0.613603	-0.237916	-0.869367	-0.585362	0.227947	1.24579	-0.633185	1.15302	0.850937	-0.258118	1.11717	0.700873	0.870213	0.695256	-0.189032	-0.583108	-0.447858	0.261466	0.389356	-0.421628	0.771746	-0.264074	-0.0954716	-0.8377	-0.2139	0.4373	0.0639	-0.695395	-0.908913	-1.06653	-0.631153	-0.83201	-0.864486	0.0299719	3.51002	2.7594	-2.75745	0.951537	1.5421	-0.802181	-0.93856	-0.658331	-0.877135	-0.870284	-0.350039
Chhattisgarh	0.45881	0.0409654	-0.243976	-0.0146813	-0.354515	-0.303567	-0.382393	-0.351885	0.449809	0.491645	-0.658658	0.105138	0.980369	0.230095	0.615963	0.281476	0.0790992	0.712075	0.364726	-0.15803	0.108313	-0.556099	0.906011	0.14863	-0.673412	-0.618178	-0.477441	-0.3534	-0.1822	-0.7697	0.6014	1.07854	2.53668	0.980884	-0.330865	0.102629	0.881047	-0.584057	-0.354377	-0.639755	0.639776	-0.735502	-0.843134	-0.0348983	-0.479494	-0.551575	-0.433983	0.639606	-0.472087
Daman and Diu and Dadra and Nagar Haveli	-0.949072	-1.18424	-0.397955	-0.332991	-0.846766	-0.663953	-0.869367	0.319431	0.549141	-0.334665	0.697686	-0.876722	0.12331	0.635612	-0.694422	0.404438	0.507478	0.327879	0.681505	0.90574	2.42322	-1.11444	1.87039	1.73736	-1.2854	-0.287248	-0.567611	1.1208	0.017	-1.4654	2.6386	-0.695385	-0.901219	-1.04991	-0.62897	-0.828704	-0.858929	-0.467082	-0.0260153	0.980135	-0.979198	0.534324	1.20663	-0.800648	-1.21935	-0.658331	-1.11228	-1.81397	-0.472087
Delhi	-0.939856	-0.631835	0.814038	0.362651	-0.752083	-0.490948	-0.869367	-0.954869	0.377824	1.15	-0.775874	1.19	0.979311	-0.220261	1.18799	0.848208	0.468305	0.893873	-0.094464	-1.06283	-0.756675	-0.629845	1.39045	-0.873554	-0.568695	-0.607573	-0.445881	-1.0231	-0.4924	0.7063	0.2176	-0.69405	-0.904312	-1.05105	-0.631153	-0.817808	-0.821338	0.569004	4.36783	2.77088	-2.76893	0.968654	2.03208	-0.785012	-0.911818	-0.658331	-0.895223	1.01708	-0.380551
Goa	-0.916644	-1.05065	-1.09032	-0.161252	-0.581902	-0.450831	-0.607411	0.810795	0.632848	-1.05724	1.57844	-1.44295	-0.0136423	1.05992	-1.36124	0.288976	0.81303	0.23992	1.00492	1.72971	3.02842	-1.11444	1.31216	2.74905	-1.28105	-0.305555	-0.401532	2.0929	-0.5838	-0.0559	3.9231	-0.560805	-0.848792	-0.926107	-0.631338	-0.815787	-0.789631	-1.20784	-0.267408	1.14823	-1.1472	1.23503	2.66558	-0.79421	-0.158593	0.943015	-0.112923	0.828343	-0.472087
Gujarat	1.09745	-1.38877	-0.0387426	-0.648661	-0.619173	-0.629308	-0.575877	-0.922786	0.607271	1.11401	0.162482	-0.105647	0.766392	0.211504	0.441277	0.617977	0.580088	0.675914	0.478866	-0.965145	-0.522034	-1.10542	1.80691	-0.710778	-1.26228	-0.8005	-0.562995	-0.7262	-0.6586	-0.4536	0.2476	-0.60093	-0.372967	0.123242	0.749863	1.28479	0.924848	1.22817	-0.303892	0.249416	-0.248892	0.0935758	0.311136	0.582362	-0.492865	-0.338062	-0.492768	1.77202	-0.350039
Haryana	-0.492888	-0.73773	0.893595	0.19819	-0.68477	-0.491069	-0.772067	-0.980479	0.347547	1.70313	-0.507088	1.2123	1.02204	-0.300164	1.32926	0.856295	0.615734	0.862271	-0.119271	-1.1059	-0.92824	-0.565426	0.911271	-0.980857	-0.472414	-0.632734	-0.390629	-1.0483	-0.5304	0.7876	0.1341	-0.688708	-0.862794	-0.926118	-0.553722	-0.329395	-0.403587	1.58819	-0.191469	-0.105609	0.105932	-0.171729	0.668426	-0.352726	-0.858335	-0.658331	-0.831915	0.639606	-0.380551
Himachal Pradesh	-0.373	-0.614095	1.28449	0.48666	2.1839	1.94633	2.29714	1.27935	-1.93979	-0.319583	-1.40739	1.07883	-1.63554	-1.67581	0.616202	-1.7781	-1.6892	-1.84297	-1.8416	-0.464111	-0.542059	1.69424	-1.26503	-0.620775	1.99234	-0.165529	0.232703	-0.8354	0.1605	1.0382	0.1118	0.0982438	-0.152131	-0.41936	-0.474191	-0.359557	-0.648746	0.0596242	-0.382377	-1.24647	1.24614	0.60386	0.0616215	-0.556095	0.336129	-0.551575	0.0317793	0.262134	2.02989
Jammu and Kashmir	-0.383973	-0.938642	1.54022	0.357417	1.84091	1.47564	1.94416	0.285545	-1.66684	-0.348033	-1.78701	1.72136	-1.0925	-1.57782	0.99487	-2.16223	-1.50567	-1.27759	-1.82544	-0.749667	-1.05463	2.38466	-1.95171	-1.09077	1.85011	-0.526482	0.262965	-1.0392	-0.1989	1.4315	0.0827	0.347288	-0.0435683	0.0730631	-0.492486	-0.442082	0.278282	-0.644906	-0.311529	-0.541469	0.541545	0.0154821	-0.669607	-0.378275	0.0196849	-0.551575	-0.271192	0.0733975	1.93835
Jharkhand	-0.121498	0.522164	0.0987607	-0.432823	-0.334572	-0.361435	-0.299024	-0.423358	0.37816	0.430071	-0.692793	0.282618	0.780255	0.101781	0.593733	0.428949	0.0194778	0.578442	0.208497	-0.294318	-0.268935	-0.678243	0.419597	-0.152192	-0.400677	-0.556959	-0.418696	-0.5194	-0.1711	-0.3914	0.2786	-0.0428155	0.124325	0.362896	-0.346034	-0.175606	0.0677724	-0.127564	-0.258923	-0.602553	0.602595	-1.14951	-1.13317	0.118906	-0.662229	-0.658331	-0.596773	-0.304075	-0.472087
Karnataka	1.05087	-0.761343	-1.18427	-0.485998	-0.338665	-0.135349	-0.295612	-0.494693	0.41109	0.0212162	1.17244	-1.06392	0.273547	0.724775	-0.66861	-0.00872561	0.629289	0.171106	0.709946	-0.384252	-0.120858	-0.994398	-0.185002	-0.332358	-1.04734	-0.807474	0.752462	0.3977	-1.1471	-1.6527	-0.5981	0.442131	1.33062	0.585761	1.62041	0.928351	1.58024	0.266946	-0.299226	0.0689179	-0.0684964	-0.190985	0.409105	0.611998	0.0776253	2.54436	0.117697	1.01708	-0.441575
Kerala	-0.548957	-0.728462	-1.79505	-0.520606	0.291965	-0.365716	0.393574	0.834501	0.479203	-1.3939	2.17449	-1.52889	-0.215846	1.14355	-1.65506	0.0503917	0.771565	0.0311325	0.898277	1.62035	1.5618	1.12901	-0.549727	1.44847	1.13825	-0.181018	4.684	2.1641	-1.8553	1.6391	-0.5405	-0.207669	0.101161	0.163431	-0.616736	-0.624621	0.0524091	-1.0008	-0.069712	0.48365	-0.482994	1.80201	0.39563	-0.663911	0.0865392	2.97139	0.131263	0.828343	-0.441575
Ladakh	0.802574	-0.674847	1.7199	4.99232	2.72352	3.76025	2.21725	-2.31675	-3.63945	0.176872	-2.09283	2.48707	-2.62128	-3.37854	1.86897	-3.73477	-3.42361	-3.20925	-3.57166	-1.61147	-1.63415	-0.3946	-1.78341	-1.71583	-0.663639	-1.0194	-0.430111	-1.3188	-0.3794	2.2845	0.749	-0.695167	-0.855669	-0.847581	-0.495255	1.13071	-0.557547	2.00185	-0.432607	-0.347651	0.347837	-2.80231	0	-0.770705	-0.582004	-0.658331	-1.17106	-1.81397	4.28777
Lakshadweep	-0.955055	-1.18681	-2.10607	-0.524201	-0.862962	-0.70678	-0.858704	-0.063445	0.724674	-2.40253	2.04511	-1.68886	-0.271496	1.45227	-2.09944	0.389519	0.955378	0.234189	1.13281	0.426787	0.155669	0.945094	-0.783207	0.143882	0.230742	-0.293898	2.51282	2.0855	-1.9265	0.7533	-1.7244	-0.695736	-0.908638	-1.06615	-0.631338	-0.833052	-0.869373	-0.458298	0.420285	1.87849	-1.87705	1.57201	0	-0.800904	-1.3174	-0.658331	-1.21176	-1.81397	-0.472087
Madhya Pradesh	2.26911	-0.471546	0.0818469	-0.0946901	-0.336032	-0.307394	-0.350531	-0.585834	0.402325	1.12317	-0.489317	0.370619	1.06319	0.0479344	0.924502	0.318822	0.768043	0.745649	0.244824	-0.520446	-0.190362	-0.668843	1.31853	-0.165514	-0.715516	-0.843939	-0.440602	-0.6325	-0.4763	-0.3748	0.5715	0.977313	2.74283	3.5147	2.03346	1.84024	1.76329	0.0923597	-0.334438	-0.43813	0.438265	-0.8382	-0.862234	1.05297	-0.564176	-0.338062	-0.537988	1.20582	-0.441575
Maharashtra	2.26347	-0.769546	-0.504262	-0.524201	-0.318605	-0.306975	-0.268212	-0.491131	0.528951	0.784713	0.339023	-0.448822	0.81258	0.456512	0.172355	0.225027	0.517265	0.582578	0.608805	-0.331639	0.0381692	-0.799093	0.640556	-0.0753026	-0.973813	-0.641236	-0.443915	-0.1462	-0.3215	-1.3019	0.4478	1.49663	1.28835	1.61972	1.44295	2.16495	3.08846	0.545404	-0.279711	0.369748	-0.369156	0.55465	0.18594	0.856245	-0.118481	0.836259	-0.0948356	1.39455	-0.411063
Manipur	-0.721817	1.65779	0.253344	-0.194549	0.0801362	0.198875	0.115652	0.545494	-0.323017	-0.244947	0.32103	-0.336972	-0.821156	-0.227546	-0.471629	-0.211749	-0.517062	-0.642129	-0.201519	0.523412	0.157104	0.267004	-0.75349	0.262808	0.610297	1.34574	-0.317616	0.2698	1.6278	-0.2256	-0.7766	-0.468564	-0.245214	0.116834	-0.0379816	-0.779526	-0.814146	-0.968603	-0.385771	-0.365563	0.365739	-0.027309	-1.05886	-0.767639	1.86932	0.409233	1.94005	-0.681548	-0.19748
Meghalaya	-0.72075	1.30268	0.36829	-0.343969	0.0458551	0.0338133	0.100527	2.39065	-0.133804	-0.951725	-0.130723	-0.372471	-0.751404	0.00328083	-0.700667	-0.0190725	-0.394182	-0.431709	-0.0437417	2.95731	2.54674	-0.222967	-0.237471	2.91378	-0.0305715	3.61481	-0.410006	1.3296	2.3183	0.5293	0.3336	-0.555124	0.067831	-0.150799	-0.307604	-0.777081	-0.641228	-0.952009	-0.378558	-0.785348	0.785286	-0.291544	-1.03316	-0.703767	1.7891	-0.124549	1.85865	-0.681548	-0.19748
Mizoram	-0.734851	1.51486	0.0486904	-0.146313	-0.215478	-0.144452	-0.212138	0.856067	0.0300084	-0.860752	0.230046	-0.693857	-0.526315	0.24777	-0.803102	0.00299968	-0.148861	-0.383158	0.183421	1.22119	0.526539	0.247978	-0.738417	0.844782	0.337174	1.19501	-0.363116	0.9329	1.5303	-0.36	-0.3466	-0.656379	-0.300024	0.427563	-0.630899	-0.794405	-0.724255	-0.497304	-0.412498	0.686194	-0.685423	1.51638	0.0289569	-0.787567	-0.154136	-0.551575	-0.0586599	-1.24776	-0.411063
Nagaland	-0.781944	1.73811	0.443836	-0.123055	0.311855	0.322607	0.356454	0.638217	-0.381299	-0.155386	0.15469	-0.111918	-0.898111	-0.388258	-0.338479	-0.147253	-0.652794	-0.579556	-0.305567	0.579855	0.0500194	0.926472	-0.813382	0.27642	0.775638	1.45811	-0.304219	0.1313	1.6035	-0.0774	-0.7954	-0.376426	-0.435239	-0.250404	-0.228777	-0.79151	-0.750078	-1.12048	-0.384074	-0.381638	0.381805	0.261531	-0.679518	-0.756908	1.48157	0.0889637	1.5602	-1.05902	-0.19748
Odisha	0.673408	0.367246	-0.352032	-0.5204	-0.353306	-0.414539	-0.306415	-0.322551	0.497347	-0.109132	-0.419884	-0.241166	0.590725	0.402688	0.0351957	0.372669	0.179919	0.555225	0.476351	-0.0923083	-0.141701	-0.297305	0.0985659	-0.037352	-0.245861	-0.437876	-0.406517	-0.1685	-0.0208	-0.9555	0.124	1.11484	1.33169	1.9292	1.77324	0.337175	0.766312	-0.426209	-0.320013	-0.941044	0.940895	-0.45629	-0.786458	0.255847	-0.287845	-0.551575	-0.225972	0.0733975	-0.472087
Puducherry	-0.950243	-0.264724	-1.72599	-0.496352	-0.860502	-0.696816	-0.860147	-0.561418	0.834203	-1.14328	0.675957	-0.867338	0.462699	1.23403	-1.14123	0.248908	0.976599	0.661294	0.936996	-0.323724	-0.2775	0.816373	-0.340055	-0.386966	0.295019	-0.765058	0.552511	0.1823	-0.9516	-1.5102	-0.8053	-0.695736	-0.908484	-1.06306	-0.631338	-0.827905	-0.861871	0.983931	0.64598	1.43115	-1.44373	0.930142	0.391271	-0.797276	-1.10792	-0.551575	-1.02184	-1.05902	-0.472087
Punjab	-0.428556	-0.864037	1.12943	0.169755	-0.546271	-0.477597	-0.617632	-0.906475	0.246476	1.73316	-0.607752	1.37846	1.02123	-0.389695	1.44242	0.85917	0.142016	0.790568	-0.241882	-1.02312	-0.876432	-0.349387	0.557256	-0.921352	-0.0470344	-0.563945	-0.293935	-1.0378	-0.4603	0.8481	0.1312	-0.693081	-0.82566	-0.937022	-0.614787	-0.257834	-0.497401	1.67995	-0.200802	0.0142633	-0.0138727	-0.140705	-0.308648	-0.388494	-0.809309	-0.658331	-0.800262	0.45087	-0.227992
Rajasthan	2.62463	-1.07788	0.51876	-0.437551	-0.384694	-0.445954	-0.352695	-1.11111	0.486294	1.55675	-0.453606	0.886272	1.08008	-0.144275	1.18472	0.808017	0.27215	0.913463	0.0859127	-1.2729	-1.04998	-0.916803	1.47174	-1.12993	-1.05736	-0.860278	-0.527598	-1.0826	-0.712	0.7199	0.1898	-0.676119	-0.443827	0.460122	1.71698	2.97308	1.98524	1.45637	-0.34971	-0.564892	0.564955	-1.1816	-0.732818	2.14646	-0.831593	-0.551575	-0.836437	1.39455	-0.289015
Sikkim	-0.881141	0.919563	0.660145	1.78149	1.9633	2.13002	1.86666	2.57768	-2.24073	0.371527	-0.074396	0.394663	-2.4587	-1.88287	0.116644	-2.05068	-2.24309	-2.48956	-1.86967	-0.336357	-0.326397	-0.428145	-0.0499156	-0.33394	-0.447387	0.711801	-0.437809	-0.5815	1.0793	0.7788	0.0949	-0.419155	-0.744718	-0.981421	-0.486567	-0.792044	-0.856641	-0.984975	-0.398074	-0.552032	0.552102	0.45623	2.32005	-0.788589	1.86486	0.409233	1.7456	-0.492811	1.05351
Tamil Nadu	0.405127	-0.455345	-1.71389	-0.524201	-0.230772	-0.476114	-0.172935	-0.743158	0.703659	-0.603324	1.52818	-1.08447	0.285591	1.08233	-1.11238	0.290726	0.831453	0.421474	0.898394	-0.659687	-0.779643	0.89869	-0.975963	-0.890802	0.359938	-0.734771	0.471858	0.0933	-1.1763	-1.5232	-1.8184	0.206188	0.267971	0.40807	-0.261234	0.387674	0.576723	0.394599	-0.199105	0.5158	-0.515126	0.31395	0.305405	0.357532	0.0820822	2.97139	0.122219	1.01708	-0.441575
Telangana	0.217015	-0.373165	-0.741034	-0.264923	-0.531265	-0.394042	-0.537176	-0.742273	0.69234	0.372022	-0.071063	-0.372748	0.991173	0.62174	0.127668	0.389378	0.550943	0.808005	0.705001	-0.661665	-0.622481	-0.729019	0.287832	-0.585175	-0.887221	-0.724589	-0.461921	-0.4544	-0.5406	-0.9255	-0.1127	-0.288102	0.0634301	0.242795	0.79048	0.21051	0.0615617	0.397927	-0.304741	0.0785628	-0.0781359	-0.465918	0.516743	2.06317	-0.711256	-0.658331	-0.682691	1.01708	-0.441575
Tripura	-0.84568	1.36583	0.111595	-0.415718	-0.77308	-0.632214	-0.777221	0.478547	0.354785	-0.424909	0.0684955	-0.428953	-0.183707	0.229519	-0.46231	0.466795	0.0237636	0.0602229	0.343269	0.990835	0.45824	-0.355157	-0.825935	0.587722	0.223705	1.22815	-0.377584	0.5694	1.4532	-0.5019	-0.6464	-0.533385	-0.353791	-0.834407	-0.615115	-0.800682	-0.794861	-0.809881	-0.286074	-0.505185	0.505282	1.0767	-0.624831	-0.704278	0.171221	-0.551575	0.266921	-0.870284	-0.441575
Uttar Pradesh	1.56486	-0.160483	0.567341	-0.28827	-0.598595	-0.567644	-0.606765	-0.619505	0.412682	0.974611	-0.747096	0.858894	1.00205	-0.0806941	1.03149	0.700182	0.767788	0.786758	0.0371027	-0.565847	-0.266677	-0.674644	1.05275	-0.30047	-0.424197	-0.489458	-0.382267	-0.7727	-0.2841	0.1182	0.3058	-0.0363994	-0.480059	-0.0462007	-0.356202	1.84315	1.55638	1.40946	-0.0828634	-0.684306	0.684301	-1.01364	-1.26079	2.70751	-0.702342	-0.658331	-0.664603	0.45087	-0.411063
Uttarakhand	-0.395909	-0.346128	1.03105	0.187521	2.38873	1.46166	2.56349	0.887069	-1.3424	-0.0756069	-0.786205	0.562363	-1.18062	-1.08957	0.291965	-1.15076	-1.13443	-1.38353	-1.23096	-0.0736368	-0.0278453	1.01786	-0.294495	-0.0590689	2.09932	0.297082	0.149634	-0.5092	0.5523	0.3796	0.0242	0.573183	0.453147	-0.256405	-0.439717	-0.491526	-0.542183	-0.736647	-0.354377	-0.318717	0.318919	0.178088	0.19405	-0.558649	0.924446	-0.231306	0.67842	0.262134	1.69426
West Bengal	-0.0269765	0.84792	0.134336	-0.524201	0.023476	-0.626925	0.102861	-0.0819583	0.468415	-0.184229	-0.39753	-0.0851238	0.321895	0.267958	-0.0425643	0.611426	0.0623597	0.417046	0.348192	0.250863	0.0617764	-0.645097	-0.109186	0.233203	-0.266363	0.405916	-0.429994	-0.048	0.6872	-0.6878	-0.216	0.0664946	-0.460943	0.132125	-0.55529	0.018431	-0.101551	0.545433	0.00156026	-1.1886	1.18831	-0.0957748	-0.757519	0.747407	1.87378	0.302477	1.89031	0.0733975	0.0466154
[truncated: 2 more columns]
