# Supplementary material for: Geography of Indian Butterflies: Patterns Revealed by Checklists of Federal States
Source: Insects. 2023 Jun 13;14(6):549. doi: 10.3390/insects14060549 (PMC10299651; doi:10.3390/insects14060549)
Supplement: Supplementary file 1 [file insects-14-00549-s001.zip › Sup T3.xlsx]

## Sheet: Sheet2
	PdT	MeanAlt	AltDiff	Long	Lat	Area	HumPopDn	UrPop	RuPop	LitRate	GDPpercap	VDF	MDF	OF	Scrub	NonFor	TreeOut	Livestock	Clim1	Clim2	Clim3	Clim4	LanCovDv
MeanAlt	0.181258
AltDiff	0.351432	0.91022
Long	0.53202	0.0453964	0.0873122
Lat	-0.000516619	0.557723	0.49034	0.105492
Area	-0.497076	-0.0438532	-0.0371105	-0.304878	0.0242483
HumPopDn	-0.23376	-0.182394	-0.296165	-0.220367	0.119614	-0.273013
UrPop	-0.210975	-0.268931	-0.409834	-0.419894	-0.308124	-0.331974	0.745711
RuPop	0.211076	0.269053	0.40994	0.419761	0.308629	0.332161	-0.745544	-0.999998
LitRate	0.413284	-0.318666	-0.221116	-0.0636594	-0.428692	-0.546235	0.291661	0.585127	-0.585162
GDPpercap	0.11442	0.101958	-0.0108958	-0.372302	-0.152553	-0.360344	0.437769	0.670306	-0.670081	0.510926
VDF	0.18592	0.169647	0.28546	0.267556	0.00846836	0.274979	-0.230358	-0.300165	0.300269	-0.230718	-0.181514
MDF	0.0314216	0.0216163	0.13779	0.117526	-0.0816007	0.51397	-0.290595	-0.35539	0.355546	-0.312649	-0.339387	0.763933
OF	-0.0978366	-0.112323	0.0148627	0.0868676	-0.0819257	0.694527	-0.322226	-0.391407	0.391604	-0.325708	-0.45165	0.540103	0.854058
Scrub	-0.315466	-0.155438	-0.118637	-0.19781	-0.202538	0.718001	-0.202929	-0.195375	0.195513	-0.340465	-0.178422	0.205879	0.516392	0.666509
NonFor	-0.559178	-0.0457365	-0.0694247	-0.374964	0.0488603	0.980906	-0.231021	-0.281025	0.281192	-0.5348	-0.315291	0.123546	0.342251	0.556369	0.659834
TreeOut	-0.406395	-0.208217	-0.139164	-0.341409	-0.127044	0.927728	-0.231287	-0.243498	0.2437	-0.331842	-0.308201	0.291366	0.557591	0.706467	0.698397	0.89265
Livestock	-0.447606	-0.30679	-0.235176	-0.218601	-0.0894386	0.777197	-0.194733	-0.329864	0.329991	-0.488201	-0.364569	0.0495405	0.25903	0.471995	0.656097	0.789766	0.743272
Clim1	0.480813	-0.342406	-0.276291	0.221544	-0.701681	-0.411143	-0.171125	0.223176	-0.223121	0.589321	0.161701	-0.0256209	-0.107553	-0.150198	-0.215957	-0.433715	-0.288896	-0.360936
Clim2	0.59921	0.234435	0.265803	0.817607	0.480607	-0.283223	-0.188006	-0.42527	0.425398	-0.100054	-0.270073	0.157874	0.0497217	0.0261646	-0.232408	-0.331086	-0.349413	-0.278481	-3.86167e-06
Clim3	0.140033	0.493354	0.419104	-0.0131898	0.40915	-0.234929	0.0865467	-0.0204555	0.0210299	-0.000143609	0.0848525	-0.108625	-0.359887	-0.385766	-0.404725	-0.174948	-0.351566	-0.349933	3.5314e-06	9.46646e-07
Clim4	0.0228657	0.0710175	-0.0189071	-0.338028	0.217921	0.0321983	-0.00154051	0.0746602	-0.0743056	-0.0693786	0.377463	-0.0957575	-0.0643203	-0.0755915	-0.0755703	0.0571998	0.0127938	-0.0585641	-9.18583e-06	5.87542e-07	6.02138e-06
LanCovDv	-0.77648	-0.0407643	-0.172968	-0.516829	0.251047	0.48177	0.137444	0.01078	-0.011161	-0.454555	-0.126616	-0.344384	-0.212194	-0.0437138	0.18098	0.586082	0.36018	0.486558	-0.650624	-0.407849	-0.0768139	0.0238339
